# Supplementary material for: Synthesis and crystal structure of calcium hydrogen phosphite, CaHPO3
Source: Acta Crystallogr E Crystallogr Commun. 2019 Jun 14;75(Pt 7):997–1000. doi: 10.1107/S2056989019008235 (PMC6659324; doi:10.1107/S2056989019008235)
Supplement: Supplementary file 1 [file e-75-00997-sup1.cif]

##############################################################################
#                                                                            #
# This CIF contains the data in a paper accepted for publication in          #
# Acta Crystallographica Section E. It conforms to the requirements of       #
# Notes for Authors for Acta Crystallographica Section E, and has been       #
# peer reviewed under the auspices of the IUCr Commission on Journals.       #
#                                                                            #
# Full details of the Crystallographic Information File format               #
# are given in the paper "The Crystallographic Information File (CIF):       #
# a New Standard Archive File for Crystallography" by S. R. Hall, F. H.      #
# Allen and I. D. Brown [Acta Cryst. (1991), A47, 655-685].                  #
#                                                                            #
# The current version of the core CIF dictionary is obtainable from          #
# ftp://ftp.iucr.org/pub/cif_core.dic.                                       #
#                                                                            #
# Software is freely available for graphical display of the structure(s)     #
# in this CIF. For information consult the CIF software page                 #
# http://www.iucr.org/resources/cif/software.                                #
#                                                                            #
# This file may be used for bona fide research purposes within the           #
# scientific community so long as proper attribution is given to the journal # 
# article from which it was obtained.                                        #
#                                                                            #
##############################################################################
data_I
_database_code_depnum_ccdc_archive 'CCDC 1921630'
_audit_creation_method     'SHELXL-2014/7'
_chemical_name_systematic
;
Calcium hydrogen phosphite
;
_chemical_name_common     ?
_chemical_formula_moiety     'H O3 P, Ca'
_chemical_formula_sum     'Ca H O3 P'
_chemical_formula_iupac     'Ca H P O3'
_chemical_formula_weight     120.06
_chemical_melting_point     ?
_chemical_absolute_configuration     ad
_space_group_crystal_system     tetragonal
_space_group_name_H-M_alt     'P 43 21 2'
_space_group_name_Hall     'P 4nw 2abw'
loop_
    _space_group_symop_operation_xyz
    'x, y, z'
    '-x, -y, z+1/2'
    '-y+1/2, x+1/2, z+3/4'
    'y+1/2, -x+1/2, z+1/4'
    '-x+1/2, y+1/2, -z+3/4'
    'x+1/2, -y+1/2, -z+1/4'
    'y, x, -z'
    '-y, -x, -z+1/2'
_cell_length_a     6.67496(6)
_cell_length_b     6.67496(6)
_cell_length_c     12.9542(2)
_cell_angle_alpha     90
_cell_angle_beta     90
_cell_angle_gamma     90
_cell_volume     577.176(14)
_cell_formula_units_Z     8
_cell_measurement_reflns_used     6820
_cell_measurement_theta_min     3.0130
_cell_measurement_theta_max     27.4730
_cell_measurement_temperature     100(2)
_exptl_crystal_description     prism
_exptl_crystal_colour     colourless
_exptl_crystal_size_max     0.200
_exptl_crystal_size_mid     0.110
_exptl_crystal_size_min     0.100
_exptl_crystal_density_diffrn     2.763
_exptl_crystal_density_meas     ?
_exptl_crystal_density_method     ?
_exptl_crystal_F_000     480
_exptl_absorpt_coefficient_mu     2.492
_exptl_absorpt_correction_type     multi-scan
_exptl_absorpt_process_details
;
(<i>CrysAlis PRO</i>; Rigaku, 2017)
;
_exptl_absorpt_correction_T_min     0.81080
_exptl_absorpt_correction_T_max     1.00000
_diffrn_ambient_temperature     100(2)
_diffrn_radiation_type     MoK\a
_diffrn_radiation_wavelength     0.71073
_diffrn_radiation_monochromator     'Confocal mirrors, HF Varimax'
_diffrn_measurement_device_type     'Rigaku AFC12 CCD'
_diffrn_measurement_device     'four-circle \k diffractometer'
_diffrn_measurement_method     \w
_diffrn_detector_area_resol_mean     28.5714
_diffrn_reflns_number     7615
_diffrn_reflns_av_R_equivalents     0.0304
_diffrn_reflns_av_unetI/netI     0.0083
_diffrn_reflns_theta_min     3.434
_diffrn_reflns_theta_max     27.468
_diffrn_reflns_theta_full     25.242
_diffrn_measured_fraction_theta_max     0.998
_diffrn_measured_fraction_theta_full     0.997
_diffrn_reflns_limit_h_min     -8
_diffrn_reflns_limit_h_max     8
_diffrn_reflns_limit_k_min     -8
_diffrn_reflns_limit_k_max     8
_diffrn_reflns_limit_l_min     -16
_diffrn_reflns_limit_l_max     16
_refine_special_details     ?
_reflns_number_total     668
_reflns_number_gt     667
_reflns_threshold_expression     'I > 2\s(I)'
_refine_ls_structure_factor_coef     Fsqd
_refine_ls_matrix_type     full
_refine_ls_R_factor_all     0.0136
_refine_ls_R_factor_gt     0.0136
_refine_ls_wR_factor_gt     0.0374
_refine_ls_wR_factor_ref     0.0374
_refine_ls_goodness_of_fit_ref     1.265
_refine_ls_restrained_S_all     1.265
_refine_ls_number_reflns     668
_refine_ls_number_parameters     51
_refine_ls_number_restraints     0
_refine_ls_hydrogen_treatment     refall
_refine_ls_weighting_scheme     calc
_refine_ls_weighting_details
              'w=1/[\s^2^(Fo^2^)+(0.0206P)^2^+0.1946P] where P=(Fo^2^+2Fc^2^)/3'
_atom_sites_solution_hydrogens     difmap
_atom_sites_solution_primary     direct
_atom_sites_solution_secondary     ?
_refine_ls_shift/su_max     0.000
_refine_ls_shift/su_mean     0.000
_refine_diff_density_max     0.279
_refine_diff_density_min     -0.384
_refine_ls_extinction_method
;
SHELXL2014 (Sheldrick, 2015)
;
_refine_ls_extinction_coef     0.056(4)
_refine_ls_extinction_expression
                                  'Fc^*^=kFc[1+0.001xFc^2^\l^3^/sin(2\q)]^-1/4^'
_refine_ls_abs_structure_details
;
Flack <i>x</i> determined using 230 quotients
[(<i>I</i>^+^)-(<i>I</i>^-^)]/[(<i>I</i>^+^)+(<i>I</i>^-^)]
(Parsons <i>et al.</i>,  2013)
;
_refine_ls_abs_structure_Flack     -0.006(16)
loop_
    _atom_type_symbol
    _atom_type_description
    _atom_type_scat_dispersion_real
    _atom_type_scat_dispersion_imag
    _atom_type_scat_source
    'H' 'H' 0.0000 0.0000
                         'International Tables Vol C Tables 4.2.6.8 and 6.1.1.4'
    'O' 'O' 0.0106 0.0060
                         'International Tables Vol C Tables 4.2.6.8 and 6.1.1.4'
    'P' 'P' 0.1023 0.0942
                         'International Tables Vol C Tables 4.2.6.8 and 6.1.1.4'
    'Ca' 'Ca' 0.2262 0.3064
                         'International Tables Vol C Tables 4.2.6.8 and 6.1.1.4'
_computing_data_collection
;
Crysalis PRO (Rigaku, 2017)
;
_computing_cell_refinement
;
Crysalis PRO (Rigaku, 2017)
;
_computing_data_reduction
;
Crysalis PRO (Rigaku, 2017)
;
_computing_structure_solution
;
SHELXS97 (Sheldrick, 2008)
;
_computing_structure_refinement
;
SHELXL2014 (Sheldrick, 2015)
;
_computing_molecular_graphics
;
ORTEP-3 for Windows (Farrugia, 2012)
;
_computing_publication_material
;
publCIF (Westrip, 2010)
;
loop_
    _atom_site_type_symbol
    _atom_site_label
    _atom_site_fract_x
    _atom_site_fract_y
    _atom_site_fract_z
    _atom_site_U_iso_or_equiv
    _atom_site_adp_type
    _atom_site_calc_flag
    _atom_site_occupancy
    _atom_site_disorder_assembly
    _atom_site_disorder_group
    Ca Ca1 0.31831(5) 0.10351(5) 0.11917(3) 0.00616(14) Uani d 1 . .
    P P1 0.29735(7) 0.57084(7) 0.10542(3) 0.00575(15) Uani d 1 . .
    H H1 0.220(4) 0.625(4) 0.1928(19) 0.013(6) Uiso d 1 . .
    O O1 0.4785(2) 0.43959(19) 0.12612(11) 0.0080(3) Uani d 1 . .
    O O2 0.1356(2) 0.4401(2) 0.05361(10) 0.0078(3) Uani d 1 . .
    O O3 0.3393(2) 0.76729(19) 0.05029(9) 0.0081(3) Uani d 1 . .
loop_
    _atom_site_aniso_label
    _atom_site_aniso_U_11
    _atom_site_aniso_U_22
    _atom_site_aniso_U_33
    _atom_site_aniso_U_12
    _atom_site_aniso_U_13
    _atom_site_aniso_U_23
    Ca1 0.0058(2) 0.00652(19) 0.0061(2) -0.00010(12) 0.00026(13) 0.00022(12)
    P1 0.0057(2) 0.0056(2) 0.0059(2) -0.00049(15) -0.00009(17) 0.00001(15)
    O1 0.0070(6) 0.0078(5) 0.0092(5) 0.0004(5) -0.0005(5) 0.0000(5)
    O2 0.0070(6) 0.0086(6) 0.0079(5) -0.0012(5) -0.0002(5) -0.0001(5)
    O3 0.0100(6) 0.0067(6) 0.0076(6) -0.0003(5) -0.0002(5) 0.0005(5)
_geom_special_details
;
 All esds (except the esd in the dihedral angle between two l.s. planes)
 are estimated using the full covariance matrix.  The cell esds are taken
 into account individually in the estimation of esds in distances, angles
 and torsion angles; correlations between esds in cell parameters are only
 used when they are defined by crystal symmetry.  An approximate (isotropic)
 treatment of cell esds is used for estimating esds involving l.s. planes.
;
loop_
    _geom_bond_atom_site_label_1
    _geom_bond_atom_site_label_2
    _geom_bond_site_symmetry_2
    _geom_bond_distance
    _geom_bond_publ_flag
    Ca1 O1 6_455 2.2870(13) y
    Ca1 O2 6 2.3600(14) y
    Ca1 O2 7 2.3907(13) y
    Ca1 O3 4_455 2.4014(12) y
    Ca1 O3 1_545 2.4192(13) y
    Ca1 O1 . 2.4869(14) y
    Ca1 O2 . 2.6938(14) y
    P1 O1 . 1.5173(13) y
    P1 O3 . 1.5192(13) y
    P1 O2 . 1.5423(13) y
    P1 H1 . 1.30(2) y
    O1 Ca1 6 2.2869(13) ?
    O2 Ca1 6_455 2.3600(14) ?
    O2 Ca1 7 2.3907(13) ?
    O3 Ca1 3_554 2.4014(12) ?
    O3 Ca1 1_565 2.4192(13) ?
loop_
    _geom_angle_atom_site_label_1
    _geom_angle_atom_site_label_2
    _geom_angle_atom_site_label_3
    _geom_angle_site_symmetry_1
    _geom_angle_site_symmetry_3
    _geom_angle
    _geom_angle_publ_flag
    O1 Ca1 O2 6_455 6 149.66(5) ?
    O1 Ca1 O2 6_455 7 111.93(5) ?
    O2 Ca1 O2 6 7 95.90(4) ?
    O1 Ca1 O3 6_455 4_455 81.56(5) ?
    O2 Ca1 O3 6 4_455 74.49(4) ?
    O2 Ca1 O3 7 4_455 161.56(5) ?
    O1 Ca1 O3 6_455 1_545 87.17(5) ?
    O2 Ca1 O3 6 1_545 89.43(5) ?
    O2 Ca1 O3 7 1_545 73.62(4) ?
    O3 Ca1 O3 4_455 1_545 121.07(5) ?
    O1 Ca1 O1 6_455 . 122.62(4) ?
    O2 Ca1 O1 6 . 73.14(4) ?
    O2 Ca1 O1 7 . 78.87(4) ?
    O3 Ca1 O1 4_455 . 83.24(5) ?
    O3 Ca1 O1 1_545 . 145.62(5) ?
    O1 Ca1 O2 6_455 . 70.38(4) ?
    O2 Ca1 O2 6 . 130.00(4) ?
    O2 Ca1 O2 7 . 77.54(5) ?
    O3 Ca1 O2 4_455 . 96.39(4) ?
    O3 Ca1 O2 1_545 . 133.13(5) ?
    O1 Ca1 O2 . . 56.90(4) ?
    O1 P1 O3 . . 115.75(8) ?
    O1 P1 O2 . . 107.96(8) ?
    O3 P1 O2 . . 114.40(8) ?
    O1 P1 H1 . . 109.0(12) ?
    O3 P1 H1 . . 104.1(11) ?
    O2 P1 H1 . . 104.9(11) ?
    P1 O1 Ca1 . 6 150.21(8) ?
    P1 O1 Ca1 . . 99.88(7) ?
    Ca1 O1 Ca1 6 . 108.30(5) ?
    P1 O2 Ca1 . 6_455 120.90(7) ?
    P1 O2 Ca1 . 7 131.49(8) ?
    Ca1 O2 Ca1 6_455 7 105.94(5) ?
    P1 O2 Ca1 . . 91.01(6) ?
    Ca1 O2 Ca1 6_455 . 99.78(5) ?
    Ca1 O2 Ca1 7 . 92.99(5) ?
    P1 O3 Ca1 . 3_554 127.66(7) ?
    P1 O3 Ca1 . 1_565 128.07(7) ?
    Ca1 O3 Ca1 3_554 1_565 103.77(5) ?
loop_
    _geom_torsion_atom_site_label_1
    _geom_torsion_atom_site_label_2
    _geom_torsion_atom_site_label_3
    _geom_torsion_atom_site_label_4
    _geom_torsion_site_symmetry_1
    _geom_torsion_site_symmetry_2
    _geom_torsion_site_symmetry_3
    _geom_torsion_site_symmetry_4
    _geom_torsion
    _geom_torsion_publ_flag
    O3 P1 O1 Ca1 . . . 6 11.3(2) ?
    O2 P1 O1 Ca1 . . . 6 140.99(16) ?
    O3 P1 O1 Ca1 . . . . -149.73(6) ?
    O2 P1 O1 Ca1 . . . . -20.05(8) ?
    O1 P1 O2 Ca1 . . . 6_455 120.21(8) ?
    O3 P1 O2 Ca1 . . . 6_455 -109.36(9) ?
    O1 P1 O2 Ca1 . . . 7 -76.72(11) ?
    O3 P1 O2 Ca1 . . . 7 53.71(12) ?
    O1 P1 O2 Ca1 . . . . 18.17(8) ?
    O3 P1 O2 Ca1 . . . . 148.60(6) ?
    O1 P1 O3 Ca1 . . . 3_554 78.88(11) ?
    O2 P1 O3 Ca1 . . . 3_554 -47.62(13) ?
    O1 P1 O3 Ca1 . . . 1_565 -110.53(10) ?
    O2 P1 O3 Ca1 . . . 1_565 122.98(9) ?
_shelx_space_group_comment
;
The symmetry employed for this shelxl refinement is uniquely defined
by the following loop, which should always be used as a source of
symmetry information in preference to the above space-group names.
They are only intended as comments.
;
_shelx_estimated_absorpt_T_min     0.636
_shelx_estimated_absorpt_T_max     0.789
_shelx_hkl_file
;
   0   0   2 1519.08 46.7230   3
   0   0  -2 573.713 30.5301   3
   0   0  -3 71.7366 16.2359   5
   0   0   3 73.8463 12.4786   4
   0   0   5 144.565 30.5062   3
   0   0  -5 362.201 21.1747   6
   0   0  -5 171.114 28.2679   5
   0   0   5 225.774 21.5336   1
   0   0  -5 361.529 24.3985   1
   0   0   5 369.247 24.7996   4
   0   0  -6 96.8994 14.5704   6
   0   0  -6 126.127 30.7724   5
   0   0   6 56.7266 16.2462   4
   0   0  -6 96.6656 17.3278   1
   0   0   7 174.936 22.4595   4
   0   0   7 233.537 25.9326   1
   0   0  -7 84.6647 15.3201   6
   0   0   7 52.7893 33.8860   3
   0   0  -7 259.661 41.1362   5
   0   0  -7 108.156 18.1959   1
   0   0  -8 658694. 1036.30   6
   0   0   8 657912. 1855.33   3
   0   0  -9 435.835 29.4488   6
   0   0   9 417.846 32.7883   1
   0   0   9 134.891 58.5506   2
   0   0  -9 520.301 33.5989   1
   0   0   9 68.1039 39.1747   3
   0   0   9 581.866 35.9350   4
   0   0  10 132.279 21.0157   1
   0   0 -10 94.5352 16.9167   6
   0   0 -10 75.2291 16.8694   1
   0   0  10 131.357 43.7107   3
   0   0  11 237.691 21.5292   4
   0   0  11 134.723 54.5306   3
   0   0  12 869465. 3574.93   2
   0   0  12 866858. 2593.34   3
   0   0  13 220.986 69.0603   3
   0   0  13 320.016 109.305   2
   0   0  14 167.257 112.029   2
   0   0  14 92.0732 65.0887   3
   0   0  15 155.723 117.519   2
   0   0  15 33.9559 61.4878   3
   0   0  16 215839. 2146.77   2
   0   1   0 50.2325 15.4681   1
   0   1   0 122.503 16.9195   3
   0   1   0 37.4803 14.8900   6
   0  -1   0 340.602 25.8624   4
   0  -1   0 48.0858 15.2224   6
   0   1   0 28.6710 16.0751   1
   0  -1   0 209.055 30.2610   2
  -1   0   0 108.869 19.0167   1
   0  -1   0 70.2863 14.2154   3
   0   1   0 258.878 30.8224   2
   1   0   0 93.3248 18.4471   1
   0   1   0 31.9218 13.3905   4
   0   1  -1 124442. 487.024   6
   1   0  -1 139714. 437.800   3
   1   0   1 123421. 432.781   1
   0   1   1 122504. 479.252   6
   0   1   1 126684. 464.091   4
   0  -1   1 140323. 518.984   6
  -1   0  -1 135231. 500.863   2
   0   1   1 133101. 503.878   3
   0  -1  -1 114691. 444.639   4
   0  -1  -1 129500. 502.966   3
   0  -1  -1 136828. 494.916   1
   0   1  -1 140791. 541.138   1
   0   1   1 122098. 469.776   1
   0   1  -1 132225. 627.007   2
  -1   0  -1 128243. 446.325   1
   1   0  -1 120691. 499.244   1
   1   0   1 130590. 486.346   2
   0  -1   1 127875. 541.010   1
   0   1   1 138303. 538.930   2
   0  -1  -1 142435. 521.834   6
  -1   0   1 124110. 516.596   1
  -1   0   2 65703.7 404.558   1
   0   1  -2 57224.0 342.581   1
   0  -1  -2 59730.4 342.334   4
   0   1  -2 59724.1 347.293   6
   0   1   2 56130.5 319.193   1
   0  -1   2 58578.5 339.812   6
   1   0   2 60493.5 380.329   2
   0   1   2 53832.7 309.826   6
   0  -1   2 68955.8 503.462   2
   0  -1   2 60007.9 365.394   1
  -1   0  -2 54013.5 255.788   1
   1   0  -2 55269.5 301.428   3
  -1   0  -2 60209.9 360.364   2
   0  -1  -2 57473.3 324.115   1
  -1   0   2 58544.9 305.753   3
   0   1   2 56331.7 322.790   4
   0   1  -2 61112.8 456.166   2
   1   0  -2 65577.2 393.189   1
   0  -1  -2 57001.4 328.883   6
   1   0   2 55177.9 253.796   1
   0  -1  -2 52127.7 367.247   3
   0   1   2 62018.7 398.464   3
   1   0   3 95529.2 556.868   4
   0  -1   3 102168. 679.496   2
   0   1   3 99065.5 432.481   6
   0  -1   3 95213.4 471.370   1
   1   0   3 91996.5 540.197   2
   0   1  -3 99165.8 640.264   2
  -1   0   3 105930. 459.062   3
   0  -1  -3 102855. 447.914   1
   0  -1  -3 93723.4 452.441   4
  -1   0   3 95091.1 517.288   1
   0   1  -3 93345.8 471.576   1
   0   1   3 91784.7 437.251   4
   1   0  -3 110452. 546.847   1
   0  -1  -3 110178. 469.176   6
   1   0  -3 90040.4 433.021   3
   0   1   3 100968. 443.300   1
  -1   0  -3 104834. 540.382   2
   0   1  -3 95243.9 446.597   6
   0  -1  -3 102578. 589.404   3
   0   1   3 101020. 568.787   3
   0  -1  -4 44406.9 299.967   1
   0  -1  -4 44526.9 302.663   6
   0   1   4 46238.6 423.345   3
   1   0  -4 45074.7 367.056   1
   1   0  -4 45331.1 340.045   3
   0  -1   4 43216.0 482.142   2
   1   0   4 42740.4 421.143   2
   0   1   4 44164.4 298.392   1
   0   1   4 44715.1 288.831   6
   0  -1   4 44465.3 374.056   5
   0  -1  -4 44659.6 331.077   4
   1   0   4 43838.2 387.516   4
  -1   0   4 43824.0 369.532   1
   1   0   4 45826.4 287.132   5
  -1   0   4 45126.0 325.620   3
   0   1  -4 46010.8 321.549   6
   0   1   4 47471.0 329.299   4
   0  -1   4 44027.4 264.429   3
   0  -1   4 45382.6 334.958   1
   0  -1  -4 44392.5 423.054   3
   0   1  -4 45650.2 337.250   1
   1   0  -5 601318. 1401.12   3
   0   1   5 654417. 1117.48   6
   0   1   5 693285. 1790.01   3
   1   0  -5 659212. 1477.31   1
   0  -1   5 638045. 1187.29   3
   1   0   5 627854. 1210.59   5
   1   0   5 604475. 1751.79   2
   0  -1   5 635554. 1305.78   1
   0  -1  -5 635854. 1174.69   1
   0  -1   5 617874. 1517.50   5
   0   1   5 635096. 1169.71   1
   0  -1  -5 628099. 1337.48   4
   1   0   5 634412. 1542.07   4
   0   1   5 669073. 1293.18   4
  -1   0   5 646185. 1377.74   3
   0  -1  -5 632362. 1181.51   6
   0  -1  -5 642039. 1790.07   3
   0   1  -5 631246. 1292.22   1
   0   1  -5 655573. 1251.02   6
   0  -1   5 631070. 2032.22   2
  -1   0   5 648086. 1512.28   1
   0  -1  -6 69693.3 636.536   3
   1   0  -6 71788.7 505.077   1
   0  -1   6 70138.9 735.781   2
  -1   0   6 72309.4 534.050   1
   1   0   6 62895.6 580.361   3
   0  -1   6 71034.6 444.778   1
   0  -1   6 77090.8 456.621   3
   0   1   6 76165.9 452.837   4
   0  -1  -6 72796.1 409.785   1
   0  -1   6 69330.0 554.599   5
   1   0  -6 66995.6 516.327   3
   0  -1  -6 73103.4 494.275   4
   0   1   6 73552.4 622.918   3
   1   0   6 74010.9 682.180   2
   0   1   6 72496.7 416.524   1
  -1   0   6 74444.4 504.903   3
   0   1  -6 71279.7 434.273   1
   1   0   6 70702.3 525.126   4
   0  -1  -6 70973.9 407.573   6
   0   1  -6 75011.8 431.897   6
   1   0  -7 503.421 49.6663   1
   1   0   7 593.073 66.3951   3
   1   0   7 692.054 61.1606   4
   0   1   7 635.080 45.7263   4
   1   0  -7 710.107 64.4714   3
   0  -1  -7 679.534 43.1563   1
   0   1  -7 710.034 48.8326   1
   0  -1   7 535.962 78.7376   2
   1   0   7 543.201 72.5490   2
   0  -1   7 472.718 44.5905   1
   0   1  -7 629.400 45.1443   6
   0   1   7 793.452 49.4172   1
   0   1   7 570.502 66.4584   3
   0  -1  -7 709.019 44.0784   6
   0  -1  -7 451.136 67.0682   3
  -1   0   7 707.063 59.6004   3
   0  -1  -7 539.189 50.4726   4
   0  -1   7 843.743 45.5271   4
  -1   0   7 698.862 59.2038   1
   0   1   8 1186.96 93.7647   3
   0  -1   8 1236.98 73.6096   3
   0  -1   8 1168.54 118.249   2
   0  -1  -8 1137.31 56.6320   1
   1   0  -8 1198.24 91.3796   5
   1   0   8 934.105 67.9689   4
   0  -1   8 1029.89 46.5947   4
   0  -1  -8 1250.25 59.1871   6
   0   1  -8 1136.78 58.1137   6
   1   0   8 1723.95 110.721   3
   0   1   8 1411.54 65.1173   1
   0  -1  -8 1176.47 76.0431   4
   1   0   8 1159.08 107.752   2
  -1   0   8 1101.71 75.1599   1
   1   0  -8 1267.99 76.1722   1
   0   1  -8 1209.05 62.2681   1
   0   1   8 1028.00 58.2905   4
   1   0  -8 1085.86 84.4578   3
   0  -1   8 1112.57 62.1560   1
  -1   0   8 1173.17 78.0085   3
   1   0  -8 1349.62 70.7756   6
   0   1   9 192549. 732.505   1
   1   0  -9 198599. 856.570   6
   1   0   9 187135. 1356.81   2
   0   1  -9 189801. 740.611   1
   0  -1  -9 197279. 1004.90   5
   0  -1   9 179479. 547.725   4
   1   0  -9 197054. 918.872   1
   0   1   9 189805. 772.580   4
   1   0   9 214965. 1241.71   3
   0  -1   9 191548. 1473.92   2
   1   0   9 187036. 906.156   4
  -1   0   9 196741. 1006.75   3
   0  -1  -9 196144. 728.718   6
   1   0  -9 197330. 1144.82   5
   0  -1  -9 205304. 729.961   1
   0  -1   9 190452. 763.503   1
   0  -1  -9 194936. 950.853   4
   0   1   9 181480. 1129.40   3
  -1   0   9 198112. 981.030   1
   0   1  -9 184232. 714.138   6
   0  -1   9 189689. 918.933   3
   1   0  -9 188359. 1132.00   3
   1   0  10 33169.5 510.377   3
   0   1  10 30672.4 487.898   3
  -1   0  10 31060.8 425.653   3
   0  -1  10 31648.6 396.774   3
  -1   0  10 31545.4 406.541   1
   1   0  10 31581.6 370.132   4
   1   0 -10 30466.7 348.263   6
   0  -1 -10 31216.6 284.126   6
   0   1  10 31373.5 290.818   1
   0  -1  10 32661.4 648.920   2
   1   0 -10 32138.9 490.001   5
   1   0 -10 30910.1 495.215   3
   1   0  10 28283.5 563.380   2
   0  -1 -10 32695.2 284.736   1
   0  -1 -10 31706.6 431.681   5
   0   1 -10 31316.3 292.609   1
   0   1  10 32437.5 317.837   4
   1   0 -10 30402.0 366.807   1
   0   1 -10 32831.6 293.574   6
   0  -1 -11 3285.45 148.225   5
  -1   0  11 3560.54 137.996   1
   1   0  11 3420.07 124.373   4
   0  -1  11 3723.06 150.541   3
   1   0 -11 3642.33 175.307   5
   0   1  11 3469.26 178.896   3
   0  -1  11 2936.89 215.751   2
  -1   0  11 3753.56 157.106   3
   1   0 -11 3554.91 136.069   1
   0   1 -11 3521.06 96.0721   1
   0   1  11 3931.13 97.7337   1
   1   0 -11 3544.37 129.110   6
   0   1  11 3605.98 107.174   4
   1   0  11 3195.83 206.734   2
   0  -1 -11 3351.37 89.0449   6
   0   1 -11 3282.72 85.0266   6
   1   0  11 3245.73 170.098   3
   0   1 -11 3350.22 89.8156   6
  -1   0  12 6009.56 179.854   1
   0  -1  12 5385.60 301.272   2
   1   0 -12 5376.58 218.418   5
   0   1  12 5993.07 237.235   3
   1   0  12 6041.77 160.216   4
   1   0  12 5410.77 282.860   2
   0  -1  12 5724.03 191.183   3
  -1   0  12 5743.03 202.239   3
   0  -1 -12 5896.91 206.146   5
   0  -1  13 187168. 1127.50   3
   0   1  13 188198. 1366.17   3
   0  -1  13 177961. 1777.49   2
   1   0  13 182821. 1330.11   3
  -1   0  13 198919. 1246.42   3
   1   0  13 180039. 1703.69   2
  -1   0  13 176175. 1709.67   2
   0   1  13 196284. 1734.86   2
   0   1  14 36853.4 785.944   2
  -1   0  14 39330.3 846.146   2
   0   1  14 39096.3 651.308   3
   0  -1  14 38142.2 867.897   2
   1   0  14 38276.2 832.545   2
   1   0  14 39914.0 635.685   3
  -1   0  14 38855.8 561.819   3
  -1   0  15 42554.8 945.453   2
   0   1  15 39056.1 863.935   2
   1   0  15 40616.0 672.550   3
   1   0  15 40718.5 898.292   2
   0  -1  15 42299.8 957.607   2
   0   1  15 39403.8 680.697   3
   1   0  16 268.545 148.271   2
   0  -1  16 357.394 159.312   2
   0   1  16 287.988 151.482   2
   0   1  16 592.973 113.173   3
  -1   0  16 326.976 162.399   2
  -1   1   0 2351.57 103.314   2
   1  -1   0 2282.34 73.3174   6
  -1  -1   0 2290.62 57.3851   5
  -1  -1   0 2331.98 83.7791   1
  -1   1   0 2144.05 74.2710   1
  -1   1   0 2334.53 74.1603   6
  -1   1   0 2517.75 70.8955   3
   1  -1   0 2426.36 70.3042   3
   1   1   0 2306.46 82.1670   1
  -1  -1   0 2173.40 76.2573   4
  -1  -1   0 2399.97 58.2437   2
   1  -1   0 2406.36 78.0204   1
  -1  -1   1 4292.94 117.534   1
   1  -1   1 4070.80 95.8361   6
   1  -1   1 5046.96 152.277   2
   1  -1  -1 4259.62 102.034   6
  -1   1   1 3598.38 91.7976   3
  -1  -1  -1 3939.56 105.108   1
   1  -1   1 3985.29 96.6073   1
   1   1   1 3888.27 102.302   1
   1  -1  -1 4292.26 106.891   1
  -1  -1  -1 3909.02 106.745   4
   1   1  -1 4373.68 92.9239   5
  -1  -1   1 4317.88 99.8688   4
  -1   1  -1 4524.62 143.564   2
  -1  -1   1 4253.00 100.015   2
  -1   1  -1 4276.23 99.8128   1
  -1   1   1 4286.30 107.934   1
  -1  -1  -1 4299.23 58.2850   5
   1  -1  -1 4807.17 105.850   3
   1   1   1 4093.86 107.334   4
   1   1  -1 4318.32 115.203   1
  -1   1  -1 4294.48 95.3583   6
   1   1  -1 4167.26 94.5198   4
  -1   1   1 4301.02 102.269   6
   1  -1  -2 70966.1 439.238   3
  -1  -1   2 59195.5 338.525   4
  -1   1   2 59203.0 411.048   1
  -1  -1   2 66012.6 464.417   2
   1   1  -2 56940.6 316.043   4
   1  -1   2 60299.3 537.034   2
   1   1  -2 66549.7 414.287   5
  -1   1  -2 58480.1 512.318   2
  -1  -1   2 65181.2 476.321   1
   1  -1  -2 60703.3 397.897   6
  -1   1   2 66041.3 422.669   3
  -1  -1  -2 64315.3 474.593   4
  -1   1  -2 58373.5 342.951   6
   1  -1   2 62291.4 356.849   6
  -1   1   2 61297.7 393.343   6
   1  -1  -2 61887.5 415.651   1
   1   1  -2 60617.6 447.069   1
  -1   1  -2 58313.4 349.604   1
  -1  -1  -2 64819.9 401.923   1
   1   1   2 59119.1 417.829   4
   1   1   2 64614.7 406.318   1
   1  -1   2 62203.3 362.031   1
   1   1  -3 67105.2 468.185   5
  -1  -1   3 62699.2 476.061   1
   1  -1   3 61817.1 351.118   1
   1   1  -3 57787.4 283.120   4
  -1  -1  -3 67193.6 386.390   1
  -1   1  -3 60509.2 337.161   6
  -1  -1  -3 62627.0 478.301   4
   1  -1  -3 65458.9 443.530   1
   1   1   3 62289.3 354.213   6
  -1   1  -3 71447.2 600.958   2
  -1  -1   3 60525.6 312.979   4
   1   1  -3 57666.5 236.942   3
   1  -1   3 61499.5 570.822   2
   1  -1  -3 63200.9 419.708   6
   1   1   3 65864.3 385.103   1
   1   1  -3 64106.5 474.426   1
   1   1   3 65385.8 465.560   4
  -1   1   3 65693.2 449.816   3
   1  -1   3 66947.0 369.918   6
  -1   1   3 66187.8 422.315   6
  -1   1   3 66000.8 462.200   1
  -1   1  -3 62405.9 347.637   1
   1  -1  -3 74777.6 498.314   3
   1  -1   4 87667.5 415.065   6
   1  -1   4 93536.7 777.179   2
   1   1   4 79649.9 373.164   1
  -1  -1   4 86092.9 309.902   3
   1  -1  -4 84290.4 411.097   4
  -1  -1   4 87484.2 582.839   1
   1   1  -4 82114.0 333.755   3
  -1  -1  -4 82579.3 281.335   5
  -1   1   4 90665.1 570.070   3
  -1  -1  -4 91352.2 613.464   4
   1  -1  -4 87480.7 536.169   1
  -1   1  -4 87511.3 399.134   1
   1   1   4 87393.0 429.740   1
   1   1  -4 89177.0 576.873   1
   1   1   4 81428.7 386.082   6
   1  -1  -4 90903.5 600.333   3
   1   1   4 97117.5 595.028   4
  -1   1   4 92502.8 564.845   1
  -1  -1   4 83390.1 329.954   4
   1   1   4 98112.7 699.094   3
   1  -1  -4 88053.2 516.011   6
   1   1  -4 79967.0 285.767   4
  -1   1  -4 95236.7 720.074   2
   1   1  -4 95015.0 608.887   5
  -1   1  -4 88227.9 395.303   6
   1  -1  -5 169694. 881.831   3
  -1  -1  -5 166874. 881.545   4
   1   1   5 145962. 528.016   1
  -1  -1   5 155388. 815.376   1
  -1   1   5 129408. 742.932   3
  -1   1  -5 141466. 478.072   6
   1  -1   5 156747. 534.998   6
   1   1   5 165600. 973.465   3
   1   1  -5 147205. 526.784   3
   1  -1  -5 149728. 699.757   6
   1   1   5 143991. 476.995   1
   1   1   5 145848. 757.194   4
   1   1  -5 169666. 835.939   1
  -1   1  -5 144360. 490.552   1
  -1  -1   5 151486. 492.701   3
   1  -1   5 175021. 1128.06   2
   1   1  -5 171531. 896.075   5
  -1   1  -5 160817. 999.027   2
  -1  -1  -5 151420. 477.788   5
   1   1   5 146800. 487.536   6
  -1   1  -5 150506. 562.473   1
   1  -1  -5 152796. 731.914   1
  -1   1   5 146546. 751.146   1
   1  -1  -5 161500. 607.018   4
  -1   1   6 14011.7 258.322   3
   1   1   6 13235.6 137.222   1
   1   1  -6 12481.4 251.479   5
  -1   1  -6 13659.9 145.006   1
   1   1   6 13878.4 296.456   3
  -1  -1   6 14109.0 171.677   3
   1  -1   6 13380.9 332.955   2
  -1  -1  -6 13546.9 264.475   4
   1  -1  -6 13619.1 229.615   1
  -1   1   6 13527.7 236.930   1
  -1  -1  -6 13573.6 167.873   5
  -1   1  -6 13647.5 311.376   2
   1  -1  -6 13783.2 225.359   6
  -1   1  -6 13539.3 141.967   6
  -1  -1   6 13446.2 248.849   1
   1   1   6 13185.3 147.614   1
   1  -1  -6 13984.2 181.672   4
   1   1  -6 12794.5 236.708   1
   1   1   6 13615.0 241.072   4
   1  -1  -6 13733.8 276.126   3
  -1   1  -6 13784.4 159.753   1
   1   1  -6 12715.3 186.162   3
   1   1   6 13679.8 136.814   6
   1  -1  -7 98752.7 638.734   1
   1  -1  -7 87098.5 744.010   3
  -1   1   7 94236.4 647.508   1
   1   1   7 84891.8 312.903   1
  -1   1  -7 86728.5 338.105   1
   1   1  -7 97054.3 571.421   3
  -1   1  -7 87820.7 370.579   1
  -1   1  -7 84632.4 331.260   6
  -1  -1   7 96769.9 495.485   3
   1   1   7 90941.2 623.686   4
   1   1   7 86136.5 296.040   6
  -1   1   7 87516.5 679.946   3
  -1  -1  -7 90142.2 720.305   4
   1   1   7 88829.0 343.520   1
  -1  -1   7 97586.5 931.725   2
   1   1  -7 95999.8 669.521   1
   1  -1  -7 97674.3 494.756   4
  -1  -1   7 90450.7 654.741   1
   1   1   7 96681.8 822.691   3
   1  -1   7 91312.1 656.943   5
   1  -1   7 97827.7 947.817   2
   1   1  -7 87944.2 706.839   5
   1  -1  -7 93875.5 598.113   6
   1  -1   8 59493.3 573.572   3
  -1   1   8 58052.0 582.832   3
   1   1   8 62485.7 694.175   3
   1   1   8 57101.5 507.736   4
   1  -1   8 57837.5 552.985   5
  -1   1   8 58627.3 532.876   1
   1  -1   8 57934.4 781.206   2
  -1  -1   8 57255.9 415.332   3
   1   1  -8 57362.4 608.063   5
   1  -1  -8 55937.5 499.544   1
  -1  -1   8 56063.8 535.304   1
   1  -1   8 56096.0 522.340   4
   1  -1  -8 53416.0 631.515   3
   1  -1  -8 60099.3 409.109   4
   1   1  -8 57269.5 526.755   1
  -1  -1   8 58804.9 775.740   2
   1  -1  -8 56125.4 485.186   6
  -1  -1   9 25654.5 302.645   3
   1  -1  -9 24704.1 330.858   6
   1  -1   9 25990.8 399.401   3
   1   1   9 24425.9 452.879   3
   1   1  -9 24634.7 354.608   1
  -1   1   9 25395.7 407.065   3
   1   1   9 25946.6 356.865   4
  -1   1   9 25199.7 362.620   1
   1  -1  -9 24310.7 340.291   1
   1  -1   9 23071.2 525.052   2
  -1  -1   9 25046.5 368.763   1
  -1  -1   9 23722.6 523.112   2
   1  -1   9 24897.8 347.439   4
   1  -1  -9 25862.7 277.737   4
   1   1   9 25994.2 477.031   2
  -1  -1  10 1462.07 82.7786   3
   1   1  10 1371.31 118.451   3
   1  -1  10 1080.70 133.848   2
   1  -1 -10 1514.96 90.8937   6
   1   1  10 1345.34 124.045   2
  -1  -1  10 1379.17 94.8639   1
   1  -1  10 1453.92 87.2669   4
   1   1 -10 1403.71 95.0839   1
  -1  -1  10 1795.12 161.953   2
  -1   1  10 1662.18 99.7467   1
  -1   1  10 1164.25 99.8166   3
   1   1  10 1519.45 90.7134   4
   1  -1 -10 1409.69 68.3837   4
   1  -1 -10 1553.05 94.8213   1
   1  -1  11 82143.8 1099.22   2
  -1  -1  11 85469.5 695.266   1
   1  -1 -11 85139.9 816.520   5
   1  -1 -11 83509.4 647.038   6
   1   1 -11 84053.3 670.825   1
   1  -1  11 88419.6 784.889   3
  -1  -1  11 90042.2 646.214   3
   1   1  11 83369.2 987.945   2
   1  -1 -11 88528.2 678.478   1
   1   1  11 90199.3 683.029   4
  -1   1  11 84788.7 686.104   1
  -1   1  11 86511.2 828.415   3
   1  -1  11 87730.3 627.685   4
   1   1  11 88274.3 928.539   3
  -1  -1  11 84910.7 1127.39   2
   1   1  12 8143.77 332.830   2
  -1  -1  12 8819.64 216.984   3
   1   1  12 8312.77 295.493   3
  -1   1  12 7927.03 211.901   1
   1  -1  12 7876.05 363.059   2
  -1  -1  12 8574.81 382.857   2
   1  -1  12 8407.39 184.782   4
  -1   1  12 7882.98 265.039   3
   1  -1  12 9462.56 274.206   3
   1  -1 -12 8276.81 268.821   5
   1   1  12 8820.26 213.951   4
  -1  -1  12 8256.82 218.670   1
   1   1  13 26476.7 633.143   2
  -1  -1  13 29239.9 407.574   3
  -1  -1  13 27683.7 715.537   2
   1  -1  13 28672.5 719.754   2
   1   1  13 29675.6 579.983   3
   1  -1 -13 28055.4 512.485   5
  -1   1  13 29605.6 524.448   3
   1  -1  13 27580.2 481.385   3
   1  -1  14 3787.90 290.989   2
   1   1  14 3666.67 214.878   3
  -1   1  14 3855.59 206.470   3
   1   1  14 3979.99 270.855   2
  -1  -1  14 3468.70 278.986   2
   1  -1  14 3939.25 190.151   3
   1  -1 -14 4143.09 206.217   5
  -1  -1  15 36335.8 889.265   2
   1  -1  15 37526.4 906.569   2
   1   1  15 36527.3 685.910   3
  -1   1  15 35287.0 836.865   2
   1   1  15 34953.6 798.926   2
  -1   1  15 33345.7 591.535   3
  -1   1  16 13692.1 550.670   2
  -1  -1  16 11642.5 533.875   2
   1  -1  16 12717.5 568.980   2
   1   1  16 12682.2 414.261   3
   1   1  16 13034.9 533.090   2
   0  -2   0 13791.7 189.289   3
   0   2   0 15376.9 282.666   2
  -2   0   0 14314.3 236.141   1
   0  -2   0 15159.6 216.535   4
   2   0   0 14160.5 227.052   1
   0  -2   0 14501.9 232.834   6
   0   2   0 14292.7 187.599   3
   0   2   0 15063.9 242.389   6
   0   2   0 14520.1 230.624   1
   0  -2   0 14229.1 270.415   2
   0   2   0 14812.9 256.622   1
   0   2  -1 460223. 1294.59   1
   0   2   1 456036. 1298.00   1
   0   2   1 465040. 1404.16   1
   0   2  -1 458254. 1573.59   2
  -2   0   1 464558. 1393.70   1
   2   0   1 459857. 1240.46   1
   0   2  -1 455385. 1322.33   6
   0  -2  -1 485511. 1472.21   2
   0   2   1 450299. 1188.70   4
  -2   0  -1 471803. 1293.69   2
   0   2   1 467031. 1328.50   6
   0  -2   1 460497. 1624.32   2
   0  -2  -1 456538. 1226.30   4
   0  -2   1 469363. 1335.99   6
   0  -2   1 501580. 1199.29   4
  -2   0  -1 452378. 1261.37   1
   0  -2  -1 461390. 1241.25   3
   0   2   1 462345. 1513.81   2
   0   2  -1 477778. 931.556   3
   0   2   1 474734. 1202.78   3
   2   0  -1 444930. 1311.36   1
   0  -2  -1 456674. 1306.13   6
   0  -2   1 474830. 969.408   3
   0   2  -1 463958. 1399.38   1
   2   0  -2 964677. 2003.63   1
   0  -2  -2 936897. 1909.22   3
   0  -2   2 983485. 2079.41   1
   0  -2   2 969529. 2534.89   2
  -2   0   2 942158. 2064.70   1
   0   2   2 982136. 2132.96   2
   0   2  -2 995413. 2060.92   1
   0   2   2 967850. 1902.21   3
   0  -2   2 990675. 1957.22   6
   0   2  -2 959547. 1930.45   6
   2   0  -2 970154. 1654.28   3
   2   0   2 999999. 1902.88   2
   0  -2  -2 992741. 1939.81   6
  -2   0  -2 949798. 1825.50   2
   0   2   2 964371. 1880.86   1
   0   2  -2 975584. 2379.84   2
   0   2   2 927364. 1861.66   6
   0   2   2 953841. 1768.55   4
   0  -2  -2 985978. 1838.56   4
   0  -2  -2 998333. 1882.26   1
  -2   0  -2 963941. 1756.79   1
   2   0   2 941540. 1699.93   1
   0  -2   2 929680. 1611.49   4
   0  -2   3 327914. 1139.76   6
   0   2   3 291581. 1028.23   1
   0   2  -3 318860. 1158.60   1
   2   0   3 292624. 1116.13   2
   0  -2  -3 306232. 1079.59   4
   0  -2  -3 311528. 1200.46   3
  -2   0  -3 306352. 1079.68   2
   0   2   3 284158. 1011.76   6
   2   0   3 314587. 934.188   1
   2   0  -3 316782. 991.551   3
   0  -2  -3 300293. 1047.95   1
   0   2   3 308704. 1163.52   3
   0   2  -3 312777. 1112.32   6
   0  -2   3 324600. 1236.67   1
   0  -2  -3 285991. 1052.21   6
   0  -2   3 306326. 902.498   4
   0   2  -3 325325. 1420.48   2
  -2   0   3 316970. 1232.86   1
   2   0  -3 295993. 1154.17   1
  -2   0  -3 296173. 909.792   1
   0  -2   3 290578. 526.035   3
   0  -2   3 299314. 1453.15   2
   0   2   3 293597. 1011.02   4
   0  -2  -4 21096.5 340.063   3
   0  -2  -4 20788.1 287.280   6
   0   2  -4 21075.0 292.626   6
   0   2  -4 21117.5 308.031   1
   2   0   4 20440.4 349.139   4
  -2   0  -4 21757.7 234.469   1
   0   2   4 22517.0 337.813   3
   2   0  -4 21683.2 325.214   1
   0   2   4 20125.5 273.915   6
   2   0   4 21775.9 223.936   1
  -2   0   4 22478.8 264.734   3
   2   0   4 21738.9 338.764   2
   0  -2   4 20938.4 415.051   2
   0   2   4 23411.4 299.539   4
   0   2  -4 19042.1 360.448   2
  -2   0  -4 21065.4 295.504   2
   0   2   4 20563.1 278.804   1
   0  -2   4 21812.3 320.996   1
   0  -2  -4 20349.2 283.152   4
  -2   0   4 23051.7 345.400   1
   0  -2   4 21604.6 127.304   3
   0  -2  -4 20804.8 277.259   1
   2   0  -4 21295.8 267.934   3
  -2   0   5 191794. 820.696   3
   0   2   5 197359. 885.692   4
  -2   0  -5 196980. 962.598   2
   0   2  -5 208674. 982.439   1
  -2   0   5 200030. 1048.32   1
   2   0  -5 198946. 875.757   3
   0  -2  -5 203416. 903.494   6
   0   2   5 203386. 1067.41   3
   0   2   5 216061. 931.626   1
   0  -2   5 206951. 999.624   1
   0  -2  -5 208288. 957.995   4
   0  -2   5 171163. 1226.27   2
   0   2   5 215408. 901.494   6
   2   0   5 191710. 588.179   1
   0  -2  -5 206021. 1127.78   3
   2   0   5 193564. 558.399   6
   2   0   5 202016. 1087.09   2
  -2   0  -5 188071. 616.038   1
   0   2  -5 210818. 1264.36   2
   0  -2   5 192310. 493.852   3
   2   0  -5 234829. 1106.29   1
   0   2  -5 196829. 900.703   6
   0  -2  -5 208547. 889.330   1
   2   0   5 200965. 1098.15   4
   0   2  -6 368274. 1243.83   6
   0   2   6 368016. 1168.29   6
   0  -2   6 403899. 1469.51   5
   2   0   6 365116. 659.337   6
   0  -2   6 372164. 761.830   3
   2   0  -6 378440. 1291.19   3
   0   2  -6 356594. 1755.50   2
   2   0   6 404896. 1601.59   4
  -2   0   6 374721. 1490.95   1
   0  -2  -6 369143. 1201.91   1
   0   2   6 327301. 1163.39   4
   0  -2  -6 371691. 1320.20   4
   0   2  -6 380239. 1375.71   1
   0  -2  -6 415390. 1730.19   3
   0  -2  -6 370638. 1230.40   6
   2   0   6 367727. 1613.60   2
   0  -2   6 379164. 1939.38   2
   2   0  -6 378103. 1439.31   1
   2   0   6 363514. 675.895   1
   0   2   6 376215. 1540.78   3
   0   2   6 363732. 1209.36   1
   0  -2   6 372776. 1367.19   1
  -2   0  -6 349294. 705.260   1
  -2   0   6 359878. 1176.57   3
   0   2   7 507533. 1446.98   1
  -2   0   7 472242. 1752.50   1
  -2   0   7 515108. 1498.34   3
   2   0   7 526165. 1287.75   5
   2   0  -7 494397. 1683.45   1
   0   2  -7 518772. 1603.51   1
   0  -2  -7 478317. 1555.71   4
   2   0   7 488303. 1980.22   2
   0   2   7 502985. 1361.33   6
   0   2   7 469419. 1395.97   4
   2   0   7 481653. 1786.20   4
   2   0  -7 511020. 1614.76   3
   0  -2  -7 502043. 1475.11   6
   0  -2  -7 484203. 1404.62   1
   0   2   7 496349. 1864.38   3
   0  -2   7 531830. 2407.69   2
   0  -2   7 488512. 1585.38   1
   0  -2   7 511095. 1014.13   3
   0   2  -7 514034. 1504.93   6
   0   2   8 15169.3 258.346   1
   2   0   8 14204.9 308.050   4
  -2   0   8 16149.1 282.620   3
   0  -2   8 14990.8 433.953   2
   0   2  -8 15220.3 258.139   6
   0  -2  -8 15167.0 264.046   6
   0   2  -8 15354.2 281.848   1
   0   2   8 14809.9 256.813   4
   0  -2  -8 15743.6 260.361   1
   0   2   8 15122.7 342.854   3
   0  -2   8 13127.2 279.416   1
   2   0  -8 15372.8 305.431   3
   2   0  -8 13894.3 293.622   1
  -2   0   8 16032.4 333.117   1
   0   2   8 15868.3 241.864   6
   0  -2   8 15651.3 196.596   3
   2   0   8 14588.6 365.363   2
   0  -2  -8 14151.5 286.706   4
   0  -2   9 234.922 33.7460   3
   0   2   9 263.543 44.2810   4
   2   0  -9 243.929 50.4843   6
  -2   0   9 250.654 49.4800   3
   2   0   9 193.830 65.8972   2
   0   2   9 235.534 42.9244   1
   0  -2  -9 203.608 43.2156   1
   0  -2   9 169.034 75.8157   2
   0   2   9 250.901 69.7605   3
   2   0   9 236.007 52.5421   4
   0   2  -9 378.077 58.6685   1
   0   2  -9 274.835 44.3368   6
   2   0   9 229.083 65.4760   3
   0  -2  -9 201.073 59.4887   4
   2   0  -9 279.884 62.7436   1
   0  -2   9 219.344 29.4735   4
   2   0  -9 386.899 67.1815   3
  -2   0   9 288.389 59.5973   1
   0  -2  -9 251.097 45.6140   6
   0  -2 -10 135796. 775.084   6
   0   2 -10 141414. 767.270   1
  -2   0  10 147358. 920.467   3
   2   0 -10 130221. 963.139   1
   2   0  10 135602. 1144.46   3
   0   2  10 138008. 1140.62   3
   2   0  10 135227. 966.858   4
   0  -2  10 131958. 626.661   4
   0  -2  10 126891. 1384.79   2
   0  -2  10 140679. 552.815   4
   0  -2  10 145011. 696.537   3
   0   2 -10 131341. 818.556   1
   0   2 -10 138207. 776.320   6
   2   0  10 132033. 1242.80   2
   0   2  10 136666. 783.774   1
   2   0 -10 130450. 875.551   6
   0  -2 -10 127977. 943.695   4
   0   2  10 133645. 780.106   4
   2   0 -10 134137. 1081.03   5
  -2   0  10 132799. 996.732   1
   0  -2  11 403473. 906.980   4
   0   2  11 453570. 1390.01   1
   2   0  11 434305. 2079.44   3
   0  -2  11 405966. 1248.95   3
   0  -2 -11 440104. 1813.83   4
  -2   0  11 445330. 1871.00   1
   0   2 -11 425271. 1307.50   1
   2   0 -11 412715. 1960.40   5
   2   0  11 462600. 1823.84   4
   0   2  11 460793. 2129.83   3
   0  -2  11 429791. 2664.94   2
   0   2 -11 443956. 1474.63   1
   2   0  11 439257. 2400.36   2
   0   2 -11 419422. 1341.10   6
   0  -2 -11 436443. 1661.98   5
  -2   0  11 458133. 1699.25   3
   2   0  12 1211.89 153.699   2
   0  -2 -12 1318.82 102.045   5
   2   0  12 1923.85 156.842   3
   0   2  12 1254.77 131.550   3
   0  -2  12 1265.13 170.935   2
   0   2 -12 1397.74 78.4373   1
   2   0  12 1436.46 109.704   4
  -2   0  12 1289.48 115.414   1
   0   2 -12 1454.75 80.2543   6
   0  -2  12 1457.97 85.9540   3
   2   0 -12 1220.38 122.183   5
  -2   0  12 1978.55 124.660   3
   2   0  13 15082.5 419.561   3
   0  -2  13 16376.1 575.267   2
   0  -2 -13 15373.1 337.309   5
   2   0 -13 15193.9 407.296   5
   2   0  13 15321.0 504.648   2
   0   2  13 15001.9 420.180   3
   2   0 -14 27538.8 569.131   5
   0  -2  14 26981.7 764.885   2
   0  -2 -14 26381.1 458.266   5
  -2   0  14 28257.5 768.459   2
   0   2  14 27852.2 584.185   3
   2   0  14 30905.5 613.983   3
   2   0  14 26559.5 712.283   2
  -2   0  14 29301.7 491.388   3
   2   0  15 133117. 1300.95   3
   0   2  15 138567. 1587.33   2
   2   0  15 130886. 1637.76   2
   0  -2  15 132128. 1763.04   2
   0   2  15 134177. 1322.26   3
  -2   0  15 138726. 1719.33   2
  -2   0  16 270.077 159.253   2
   0   2  16 393.072 144.597   2
   0  -2  16 431.196 184.996   2
   2   0  16 319.935 165.752   2
   0   2  16 567.556 118.673   3
   1   2  16 2653.72 218.094   3
  -1  -2  16 2698.31 293.400   2
   2  -1  16 2987.86 305.062   2
   1   2  16 2443.25 248.652   2
   1   2  15 34136.3 774.997   2
   1  -2 -15 34629.5 601.555   5
   1   2  15 38298.4 748.347   3
  -2   1  15 37129.5 626.216   3
  -1  -2  15 36196.2 929.261   2
   2  -1  15 34704.6 896.399   2
   1   2  14 30476.5 702.326   2
   1  -2 -14 28548.5 526.525   5
   2  -1  14 30716.5 803.753   2
  -2   1  14 31332.5 550.198   3
  -1  -2  14 29746.7 807.376   2
   1   2  14 29425.6 622.055   3
   2  -1  14 28987.8 559.018   3
   1   2  13 12495.4 391.459   3
   2  -1  13 12413.7 493.721   2
   1  -2 -13 12874.0 345.632   5
  -2   1  13 12065.0 331.649   3
   1   2  13 12224.0 414.693   2
   2  -1  13 13732.5 386.259   3
  -1  -2  13 12587.1 505.851   2
  -2   1  12 65313.4 734.751   1
  -1  -2  12 65229.1 665.291   1
   1   2  12 70392.9 911.993   3
  -1  -2  12 63555.9 1074.52   2
   1   2  12 72372.6 975.837   2
   2  -1  12 65874.6 799.710   3
  -2   1  12 70288.3 780.141   3
   2   1 -12 67982.4 847.049   5
   2  -1  12 69523.3 1102.37   2
   1   2  12 69020.8 663.284   4
   2  -1  12 70828.1 754.515   4
   2  -1  11 97710.1 860.139   4
   1  -2 -11 95979.5 783.920   6
   1   2  11 98686.3 782.651   4
   2   1 -11 100409. 857.252   3
  -2   1  11 98730.6 880.633   3
  -1  -2  11 97391.1 821.522   1
   1  -2 -11 96426.6 769.270   1
   1   2  11 94032.1 1012.13   3
   2  -1  11 105989. 995.802   3
  -1  -2  11 93501.2 1218.96   2
  -1   2 -11 99905.9 472.241   1
   2  -1  11 106989. 1303.81   2
  -1  -2  11 100743. 514.112   3
  -2   1  11 98202.9 881.645   1
  -1   2 -11 92165.4 431.989   6
   2   1 -11 96881.8 963.497   5
  -2   1  10 223262. 1272.06   3
   1  -2 -10 214822. 1137.16   6
   2  -1  10 219364. 1276.37   4
  -2   1  10 227189. 1325.69   1
   2   1 -10 224066. 1191.58   3
  -1  -2  10 222909. 699.202   3
   2  -1  10 223779. 1415.78   3
   2   1 -10 221978. 1399.93   5
  -1   2 -10 217078. 777.510   1
   1  -2 -10 216774. 1132.12   1
   2  -1  10 226215. 1789.76   2
   1   2  10 221861. 1502.07   3
   1  -2 -10 225984. 1118.08   4
   1   2  10 223847. 1153.72   4
   1   2  10 226935. 776.252   1
  -1  -2  10 223634. 1227.37   1
   1   2  10 228346. 847.434   1
  -1   2 -10 217941. 780.104   6
  -1   2 -10 224195. 878.204   1
  -1   2  -9 24196.0 309.739   1
   1   2   9 24439.2 378.553   4
   1  -2  -9 24227.1 377.051   1
   2  -1   9 24104.0 378.922   5
   1   2   9 24672.8 487.392   3
  -2   1   9 23902.5 403.971   3
   1  -2  -9 23350.7 368.545   6
  -1  -2   9 22324.3 376.177   1
   2   1  -9 24663.7 455.246   5
   1   2   9 25871.1 264.184   6
   2   1  -9 25956.8 372.317   3
   2   1  -9 23050.9 413.040   1
   1   2   9 24371.9 299.276   1
  -1   2  -9 25005.6 280.767   6
  -1   2  -9 24531.0 278.754   1
  -2   1   9 23842.5 417.365   1
   2  -1   9 23631.4 552.327   2
  -1  -2   9 24715.9 205.312   3
   1  -2  -9 23176.5 348.672   4
   1   2   9 25145.1 275.782   1
   2  -1   9 23517.5 423.891   4
  -1  -2   8 98456.7 339.875   3
  -1   2  -8 105558. 593.420   1
   2   1  -8 104606. 668.792   3
   2  -1   8 103777. 735.350   5
   1   2   8 103119. 634.098   1
  -1   2  -8 107609. 598.346   6
   1  -2  -8 103312. 699.485   4
   2  -1   8 107997. 1119.08   2
   2   1  -8 96189.0 807.971   1
   1  -2  -8 99036.6 738.490   1
  -1   2  -8 103789. 656.440   1
  -1  -2   8 105070. 413.962   4
   1  -2  -8 99471.0 746.468   6
  -2   1   8 102586. 783.048   3
  -1  -2   8 95719.6 759.730   1
   2   1  -8 99974.0 863.823   5
   1   2   8 103360. 939.044   3
   1   2   8 105799. 589.327   1
   1   2   8 109695. 794.738   4
   2  -1   8 102141. 874.824   4
   1   2   8 108324. 578.329   6
  -2   1   8 101023. 823.404   1
  -1  -2   8 97624.8 1063.67   2
   2   1  -7 94333.6 576.859   3
   1   2   7 92733.7 557.087   6
   1  -2  -7 89895.9 622.608   4
   1  -2  -7 86443.6 663.728   6
  -1  -2   7 89033.6 735.963   1
  -2   1   7 89595.3 758.447   1
  -1  -2   7 96431.3 448.805   4
   1   2   7 86212.8 818.840   3
   2   1  -7 88513.4 775.179   5
   1   2   7 94827.2 723.142   4
   2  -1   7 90126.9 956.287   2
   2   1  -7 90936.6 772.113   1
   1  -2  -7 88192.1 667.379   1
   1   2   7 91407.6 553.825   1
  -2   1   7 92048.9 711.455   3
  -1   2  -7 97285.2 644.871   1
   2  -1   7 96530.8 432.748   6
  -1   2  -7 93054.1 565.864   6
  -1   2  -7 94124.4 577.888   1
  -1  -2   7 89598.4 960.261   2
   1   2   7 85714.4 570.489   1
   1  -2  -6 762010. 1782.95   4
   1   2   6 742478. 1597.69   6
  -1  -2   6 822752. 2753.33   2
   1   2   6 805874. 2423.88   3
   2   1  -6 762669. 2178.02   5
   2  -1   6 807844. 1399.69   6
  -2   1   6 727767. 2085.83   1
  -1  -2   6 794153. 1382.60   4
  -1   2  -6 774002. 1660.42   6
   1   2   6 752842. 1959.05   4
   1   2   6 714934. 1659.29   1
   2   1  -6 776609. 1034.09   4
   2  -1   6 796304. 1361.30   1
  -1   2  -6 767260. 1660.28   1
   1  -2  -6 725901. 1885.81   1
  -1  -2   6 736851. 2077.73   1
  -2   1   6 733995. 1943.87   3
   2  -1   6 727212. 2536.87   2
   2   1  -6 737608. 2120.20   1
   1  -2  -6 758819. 2284.24   3
   1  -2  -6 739077. 1891.31   6
   1   2   6 736270. 1608.23   1
  -1   2  -6 762419. 1795.73   1
  -1   2  -5 36696.2 369.542   6
  -1   2  -5 33563.9 533.789   2
   1  -2  -5 37160.4 388.041   4
   1  -2  -5 34092.5 396.915   6
  -2  -1  -5 33932.0 482.975   4
   2  -1   5 36413.7 546.470   2
  -1  -2   5 37190.0 311.809   4
  -2   1   5 36614.2 456.713   1
  -2  -1  -5 34519.2 307.722   1
   2  -1   5 37450.8 308.370   6
   1   2   5 36623.5 366.021   6
   1   2   5 33474.1 366.759   1
   1  -2  -5 37108.7 472.454   3
   2   1  -5 37968.2 276.434   4
  -1   2  -5 37154.1 366.315   1
   1   2   5 35948.9 491.813   3
   2   1  -5 38109.2 473.288   1
   1  -2  -5 35075.9 405.040   1
  -1  -2   5 35928.5 448.957   1
  -2   1   5 38741.6 427.756   3
   1   2   5 37686.3 427.733   4
   2   1  -5 35259.8 303.939   3
  -1   2  -5 36799.4 393.893   1
   2  -1   5 37515.1 309.246   1
   1   2   5 36202.8 358.053   1
  -1  -2   5 34396.7 426.893   5
  -1  -2   5 35387.5 539.262   2
  -2   1   4 165763. 837.853   3
   2  -1   4 180685. 726.559   1
  -1   2  -4 181425. 1200.44   2
   1   2   4 173905. 831.425   1
  -1  -2   4 172401. 964.014   1
   1   2   4 176837. 831.152   6
   1  -2  -4 188290. 910.285   1
   1  -2  -4 185746. 901.807   6
  -1   2  -4 168837. 779.057   6
  -1  -2   4 194719. 1176.94   2
  -1   2  -4 200729. 1001.75   1
  -1  -2   4 176835. 708.750   4
  -2  -1  -4 185280. 1091.13   4
   2   1  -4 171104. 668.308   4
   2   1  -4 195476. 1033.51   1
   2  -1   4 191596. 1181.60   2
  -2  -1  -4 189479. 805.851   1
  -2   1   4 184453. 989.595   1
  -1   2  -4 163406. 768.403   1
   1   2   4 181968. 819.714   1
   1  -2  -4 187983. 987.788   3
   1   2   4 168176. 879.803   4
   1  -2  -4 172342. 792.564   4
   2  -1   4 181133. 726.690   6
  -1  -2   4 192715. 933.918   5
   2   1  -4 173385. 659.487   3
  -1  -2   3 1195.50 64.3062   4
  -1   2  -3 1525.54 78.3414   1
   2   1  -3 1318.18 67.7214   4
  -1  -2   3 1321.31 74.4136   5
  -2   1   3 1324.37 84.2425   1
   2  -1   3 1540.43 110.360   2
   1   2   3 1202.09 71.7639   6
   1  -2  -3 1329.54 77.8064   6
   2  -1   3 1263.02 66.3909   1
  -2  -1  -3 1170.16 88.2923   4
   1   2   3 1138.09 74.7410   4
   2  -1   3 1283.21 64.5509   6
   1  -2  -3 1261.27 76.6111   1
   1   2   3 1346.24 64.0991   2
   1   2   3 1335.34 91.2487   3
  -1  -2   3 1765.61 100.721   1
   1  -2  -3 1042.66 63.3789   4
  -1   2  -3 1217.13 104.765   2
  -1  -2   3 1409.64 99.5884   2
  -2  -1  -3 1518.65 78.7196   1
  -1   2  -3 1460.63 75.8731   6
   2   1  -3 1491.26 61.5401   3
   1  -2  -3 1622.55 88.5949   3
   2   1  -3 2029.91 106.063   1
  -2   1   3 1458.12 80.3009   3
   2   1  -2 421431. 1424.24   1
  -2   1   2 414489. 1223.24   3
   2  -1   2 448259. 1681.79   2
  -2  -1  -2 456656. 1569.35   4
   1   2   2 448570. 1416.96   1
   1   2   2 441461. 1334.77   6
   2  -1   2 417396. 1138.40   6
  -1  -2   2 405247. 1182.71   5
   1  -2  -2 396487. 1263.93   1
  -1  -2   2 391479. 1359.11   1
  -2   1   2 437056. 1437.26   1
  -1  -2   2 410897. 1166.88   4
   1   2   2 434857. 1176.60   2
   2   1  -2 463263. 1349.23   4
   1   2   2 399403. 1283.46   4
   1  -2  -2 394008. 1264.63   6
  -1   2  -2 432361. 1279.06   1
   1   2   2 404968. 1354.86   3
  -2  -1  -2 409640. 1263.81   1
   1  -2  -2 415464. 1282.36   3
  -1   2  -2 447171. 1310.95   6
   2  -1   2 423720. 1196.58   1
  -1  -2   2 441741. 1543.25   2
   2   1  -1 105456. 702.107   1
  -2  -1  -1 101349. 704.563   4
   1   2   1 104856. 689.363   1
   2  -1   1 104573. 610.118   1
   1   2   1 106360. 573.973   2
  -2   1   1 87114.3 605.315   1
   2   1  -1 110227. 664.246   4
   1   2   1 108100. 662.308   6
   1   2   1 99792.2 610.402   3
  -1   2  -1 107919. 647.453   6
  -1   2  -1 104916. 863.209   2
   2  -1   1 104295. 583.077   6
  -1   2  -1 107444. 647.038   1
  -1  -2   1 106781. 718.863   1
   2  -1   1 107406. 787.852   2
  -2  -1  -1 107556. 668.513   1
  -2   1   1 106956. 721.371   2
   1  -2  -1 116954. 795.528   2
  -1   2  -1 114913. 548.717   3
   1  -2  -1 108342. 611.229   3
  -1  -2   1 105898. 687.249   2
   1  -2  -1 100528. 635.933   6
   1  -2  -1 100507. 622.644   1
  -1  -2   1 116780. 636.395   4
   1  -2   0 427825. 1291.01   6
   2  -1   0 432714. 1212.45   6
  -1  -2   0 473572. 1513.03   1
  -1   2   0 490149. 1432.71   1
   2   1   0 435179. 1376.68   4
   2  -1   0 428624. 1275.46   1
   1   2   0 451522. 1246.64   2
  -1   2   0 434150. 1734.04   2
  -2  -1   0 434026. 1408.21   1
  -2  -1   0 427021. 1387.83   4
  -1  -2   0 470921. 1322.45   4
   1   2   0 454464. 1195.30   3
   2  -1   0 428424. 1160.63   3
   1   2   0 435339. 1423.35   1
  -2   1   0 414017. 1565.91   2
  -1   2   0 494182. 1226.31   3
   2   1   0 452793. 1405.71   1
   1  -2   0 445414. 1715.93   2
   1   2   0 477142. 1421.47   6
  -1   2   0 479423. 1384.74   6
   1  -2   0 455054. 1159.17   3
  -1  -2   0 444804. 1304.56   2
   1  -2   0 435975. 1288.20   1
  -2   1   0 464629. 1378.10   1
   1   2  -1 104816. 673.724   6
  -1  -2  -1 101401. 627.435   4
   2  -1  -1 98905.8 624.738   1
  -1   2   1 100204. 821.655   2
   1  -2   1 101134. 843.351   2
   1   2  -1 102796. 631.668   2
   2   1   1 99626.7 632.074   1
  -2  -1   1 97653.9 641.835   4
  -1   2   1 94158.6 563.982   3
  -1  -2  -1 100835. 673.142   1
   1   2  -1 109490. 602.555   4
   2  -1  -1 102973. 593.436   3
   2   1   1 101722. 692.408   4
   1  -2   1 101688. 622.744   1
   1   2  -1 96809.0 484.645   3
  -2   1  -1 95447.5 599.493   1
   2  -1  -1 98618.8 590.069   6
  -2  -1   1 99373.5 692.660   1
   1  -2   1 100421. 627.852   6
  -1   2   1 101737. 650.227   1
  -1  -2  -1 109614. 599.134   2
  -2   1  -1 100575. 785.724   2
   1  -2   1 97395.3 510.428   3
   1   2  -1 97844.6 684.215   1
  -1   2   1 102207. 636.649   6
   1  -2   2 396325. 1249.82   6
  -1  -2  -2 391389. 1300.67   4
   1   2  -2 393869. 1394.50   1
  -2   1  -2 436397. 1659.50   2
  -1  -2  -2 417788. 1433.00   1
  -2   1  -2 413752. 1204.72   1
   2  -1  -2 408599. 1223.63   3
   1   2  -2 408605. 809.380   3
   1  -2   2 413071. 1802.91   2
  -2  -1   2 418514. 1303.34   4
  -1   2   2 410595. 1555.25   2
   2   1   2 384272. 1204.38   1
   1   2  -2 425589. 1144.69   4
   1  -2   2 422584. 1006.89   3
   2   1   2 431499. 1479.60   4
   1  -2   2 389944. 1217.74   1
  -1   2   2 439795. 1386.29   1
   1   2  -2 396171. 1348.19   2
   2  -1  -2 432541. 1356.63   1
   2  -1  -2 416033. 1260.17   6
  -2  -1   2 395754. 1434.24   1
  -2   1  -2 430275. 1134.76   6
  -1   2   2 446644. 1371.43   6
  -1   2   3 593.815 53.3378   6
  -1   2   3 595.711 56.9782   1
  -2   1  -3 517.528 45.8308   1
  -2   1  -3 571.662 43.1785   6
   1  -2   3 512.869 48.9103   1
   2   1   3 742.302 55.8878   1
   2  -1  -3 534.940 50.7990   6
   1  -2   3 571.797 51.4870   6
   2   1   3 742.976 37.7621   2
   1  -2   3 592.846 81.1375   2
   2  -1  -3 780.382 61.6286   3
  -1  -2  -3 403.209 56.5879   1
   1   2  -3 632.214 44.9290   4
  -2  -1   3 540.383 63.1356   1
   1   2  -3 655.684 64.9891   2
  -2   1  -3 551.275 67.7825   2
   2  -1  -3 576.408 56.7824   1
   1   2  -3 490.283 57.3623   1
   1  -2   3 588.737 39.2570   3
   2   1   3 611.767 69.8619   4
  -1  -2  -3 640.760 61.6563   4
  -1   2   3 872.947 69.3709   3
  -1  -2  -4 170579. 805.879   6
   1  -2   4 176032. 824.661   6
  -1  -2  -4 181533. 966.232   4
   1  -2   4 199690. 1366.00   2
  -2   1  -4 196950. 1173.17   2
   2   1   4 175704. 756.525   1
  -2  -1   4 188402. 1045.77   1
   2  -1  -4 192987. 962.688   1
   2   1   4 173121. 712.119   2
   2  -1  -4 191494. 904.029   6
   2  -1  -4 208490. 961.406   3
   2   1   4 195257. 1088.21   4
  -2   1  -4 172310. 715.702   1
  -1   2   4 175577. 911.276   1
   1   2  -4 186133. 1008.83   1
  -1   2   4 174099. 920.525   3
  -1   2   4 168895. 860.870   6
   1  -2   5 35070.8 368.564   6
  -2  -1   5 34040.9 458.161   1
  -1   2   5 33332.0 401.951   1
  -1  -2  -5 36167.7 454.106   4
   1  -2   5 32488.1 550.784   2
  -1   2   5 33531.4 381.549   6
   1   2  -5 34222.4 445.653   1
  -1  -2  -5 36019.5 371.950   6
   2  -1  -5 32569.5 406.031   1
   2  -1  -5 33386.8 388.501   6
  -2   1  -5 33217.6 491.776   2
   2   1   5 33910.1 363.890   2
   2   1   5 34636.9 454.316   4
  -2   1  -5 36381.7 310.316   1
   2  -1  -5 33898.5 416.875   3
   2   1   5 34883.3 316.360   1
  -1   2   5 35472.8 444.046   3
  -2   1  -6 782070. 1358.10   1
   2   1   6 713922. 1883.78   2
  -2  -1   6 739735. 2201.67   1
   2   1   6 766276. 1360.13   1
   2  -1  -6 797400. 2097.45   1
  -1   2   6 767279. 2155.05   3
   2   1   6 762948. 1317.67   6
  -1  -2  -6 758494. 1668.26   6
   1   2  -6 769451. 2142.44   1
   1  -2   6 751970. 2822.40   2
  -1   2   6 797025. 1888.09   6
  -1   2   6 771971. 2001.12   1
   2   1   6 789035. 2233.11   4
  -2   1  -6 758483. 2441.99   2
   2  -1  -6 796605. 1994.31   6
   2  -1  -6 768814. 2087.68   3
  -1  -2  -6 821686. 2261.90   4
   1  -2   6 775409. 1733.60   6
  -2  -1   7 92911.3 522.296   3
  -2  -1   7 93932.6 816.558   1
   2   1   7 87764.6 752.938   4
  -2   1  -7 83828.9 523.343   1
   2  -1  -7 85565.6 709.638   1
   2   1   7 92020.1 402.340   1
   2   1   7 91032.7 880.212   3
   1  -2   7 87243.6 1016.75   2
   1   2  -7 90048.9 746.246   1
  -2   1  -7 82828.3 835.191   2
   2   1   7 86659.8 380.778   6
   2  -1  -7 84768.5 736.355   3
   2  -1  -7 86571.0 674.712   6
   2   1   7 91254.7 757.779   2
  -1   2   7 88849.2 692.801   1
  -1   2   7 84140.3 747.733   3
  -1   2   7 89392.3 625.974   6
   2  -1  -7 93782.2 505.759   4
   2   1   7 86951.0 374.671   1
  -1  -2  -7 90235.3 788.191   4
  -2   1  -7 92564.6 417.646   1
  -2  -1   8 105257. 864.009   1
   2   1   8 106778. 987.356   3
  -1  -2  -8 98536.8 855.002   4
   1  -2   8 117453. 1249.28   2
   2  -1  -8 102456. 764.686   6
   1   2  -8 105218. 829.424   1
  -1   2   8 106283. 768.675   1
   2   1   8 107888. 845.157   4
   2  -1  -8 103240. 806.742   1
   2   1   8 106970. 889.943   2
  -1   2   8 101097. 856.270   3
  -2  -1   8 109872. 594.224   3
   2  -1  -8 114925. 548.611   4
  -2  -1   9 22007.6 286.944   3
   1   2  -9 22666.2 370.803   6
   2   1   9 24512.0 500.707   3
   2  -1  -9 20440.5 379.339   1
  -1   2   9 23168.7 429.121   3
  -2  -1   9 22023.8 413.701   1
  -1  -2  -9 20092.5 410.293   4
   1   2  -9 20673.9 375.358   1
   2  -1  -9 21125.4 365.673   6
  -1   2   9 22424.9 369.096   1
   1  -2   9 21859.1 339.316   3
   1  -2   9 23122.6 576.996   2
   2   1   9 21279.5 431.721   2
   2   1   9 20895.4 376.832   4
   2  -1  -9 21681.5 228.436   4
  -1  -2  -9 22107.1 278.730   5
   2  -1 -10 213959. 653.253   4
   2   1  10 231447. 1536.38   2
   2  -1 -10 209460. 1222.92   1
   1  -2  10 224315. 1867.90   2
  -1  -2 -10 212120. 909.012   5
   2   1  10 220649. 1246.34   4
   2   1  10 214977. 1495.14   3
  -1   2  10 227392. 1204.33   1
  -2  -1  10 224389. 960.923   3
   2  -1 -10 212369. 1181.68   6
   1  -2  10 229937. 1123.97   3
   1   2 -10 221314. 1241.01   1
  -2  -1  10 225554. 1351.86   1
  -1   2  10 220997. 1369.22   3
   1   2 -10 229416. 1175.62   6
  -2  -1  11 100108. 1241.74   2
   1  -2  11 104541. 1347.78   2
  -2  -1  11 101551. 929.721   1
  -1   2  11 107897. 1009.67   3
   2   1  11 106699. 1099.71   3
   2   1  11 100167. 1074.71   2
  -2  -1  11 106945. 698.025   3
   1  -2  11 106310. 790.956   3
  -1   2  11 102813. 819.661   1
   1   2 -11 100753. 782.750   6
   2   1  11 98967.7 835.757   4
  -1   2  12 70479.7 848.195   3
  -2  -1  12 70026.8 590.581   3
   2   1  12 74385.8 943.609   3
   2   1  12 68990.2 953.088   2
   1  -2  12 72106.6 1171.56   2
   2   1  12 68768.9 709.924   4
   1  -2  12 72111.6 683.280   3
  -2  -1  12 68276.5 1067.58   2
   1   2 -12 71034.9 660.444   6
  -1   2  12 72992.3 700.715   1
  -2  -1  12 66603.1 748.505   1
   2   1  13 9099.62 373.872   2
   1  -2  13 10215.3 467.433   2
   2   1  13 9890.71 272.026   4
   2   1  13 10216.5 360.530   3
   2  -1 -13 10409.6 339.999   5
  -1   2  13 9568.83 323.843   3
  -2  -1  13 11362.3 469.397   2
  -2  -1  14 29130.4 782.608   2
   2   1  14 26837.2 674.288   2
   2   1  14 27719.4 614.723   3
   2  -1 -14 26134.8 552.034   5
  -1   2  14 28629.0 576.152   3
   1  -2  14 26883.2 777.913   2
  -2  -1  15 37124.2 917.444   2
   2   1  15 36142.6 819.955   2
   2  -1 -15 36627.5 674.589   5
   1  -2  15 36780.4 959.516   2
   2   1  15 33989.5 693.051   3
  -1   2  15 35216.2 666.288   3
   2  -1 -16 3205.18 218.367   5
   2   1  16 3044.34 283.965   2
  -2  -1  16 2763.12 292.762   2
   1  -2  16 3277.53 325.940   2
   2   1  16 2929.38 229.099   3
  -1   2  16 2909.74 207.344   3
   2  -2   0 20335.2 288.707   3
   2  -2   0 20509.8 387.035   2
   2   2   0 20039.5 311.344   4
  -2   2   0 21352.4 315.041   6
  -2  -2   0 20974.7 348.579   4
  -2   2   0 20467.9 322.815   1
   2  -2   0 18598.3 292.841   6
   2   2   0 19591.1 333.096   1
   2  -2   0 18948.1 299.826   1
  -2  -2   0 20963.8 251.157   2
  -2  -2   0 21158.9 354.724   1
  -2   2   0 18297.9 401.458   2
  -2  -2   1 549.632 51.9081   2
  -2   2   1 477.975 52.4160   3
   2  -2  -1 526.205 57.5197   1
   2   2  -1 324.563 55.6952   1
   2  -2   1 448.793 52.4607   6
  -2   2  -1 932.077 102.654   2
  -2  -2  -1 429.173 31.7423   2
  -2  -2   1 468.477 60.5665   1
   2  -2   1 682.635 88.1088   2
   2  -2   1 478.533 55.4827   1
   2   2   1 468.031 58.4747   1
  -2   2   1 495.198 80.9406   2
  -2   2   1 260.839 45.9376   1
   2   2  -1 266.275 45.1904   4
  -2  -2  -1 1174.31 90.9238   4
  -2   2   1 331.173 45.6795   6
  -2  -2   1 487.049 57.0709   4
  -2  -2  -1 510.569 63.5421   1
  -2   2  -1 512.967 57.6157   1
   2   2   1 557.382 64.8591   4
   2  -2  -1 586.228 58.0244   6
   2  -2   1 625.153 56.1499   3
   2  -2  -1 1240.75 79.2421   3
  -2   2  -1 440.608 49.7237   6
  -2   2   2 88661.7 640.399   3
  -2   2  -2 79452.0 591.681   6
   2  -2   2 86651.5 562.199   3
  -2   2   2 66635.9 701.026   2
  -2   2   2 91637.0 667.003   6
   2   2  -2 84198.6 725.366   1
   2   2   2 89933.5 701.205   4
   2  -2  -2 79716.4 652.168   1
  -2   2   2 88948.7 698.373   1
   2  -2  -2 78501.3 627.816   6
   2  -2   2 84675.9 869.420   2
  -2   2  -2 78618.2 839.346   2
  -2   2  -2 77043.7 598.152   1
   2   2   2 85023.8 679.120   1
  -2  -2  -2 88564.9 693.400   1
  -2  -2   2 83965.1 632.310   2
  -2  -2  -2 71793.1 655.570   4
   2  -2   2 86423.8 623.082   6
  -2  -2   2 91459.7 767.381   1
   2  -2   2 86420.5 622.497   1
   2  -2  -2 84299.4 620.235   3
  -2  -2   2 93848.4 691.978   4
   2   2  -2 87039.2 600.810   4
  -2   2  -3 33694.2 574.055   2
   2   2  -3 31314.5 456.622   1
  -2  -2   3 36066.7 418.001   4
   2  -2   3 35133.7 398.966   6
  -2   2  -3 34118.9 392.967   1
   2  -2  -3 32427.3 414.917   6
   2   2   3 38111.9 473.344   4
   2  -2   3 33954.1 389.660   1
   2  -2  -3 31748.2 421.764   1
   2   2  -3 34630.8 363.561   4
  -2   2   3 37152.0 429.440   6
   2   2   3 33051.7 419.440   1
   2   2   3 35704.6 406.224   6
  -2  -2   3 35476.2 463.785   2
  -2   2   3 38759.4 443.624   3
  -2   2   3 36766.1 464.340   1
  -2  -2   3 35891.3 489.532   1
  -2  -2  -3 33022.4 465.011   4
  -2  -2  -3 34809.6 414.675   1
   2   2  -3 36756.9 410.951   5
   2  -2  -3 33000.5 404.926   3
  -2   2  -3 34715.4 382.129   6
   2  -2   3 37931.0 602.526   2
  -2   2  -4 67636.5 539.692   1
   2  -2   4 68269.0 552.124   1
   2   2  -4 71165.1 354.182   3
  -2   2  -4 67765.8 519.121   6
   2   2  -4 62469.6 653.848   1
  -2  -2   4 69160.0 538.862   4
   2   2   4 66036.1 580.683   1
   2  -2   4 66013.2 549.342   6
  -2   2   4 65159.1 627.427   1
   2  -2   4 67665.6 827.274   2
   2   2  -4 72122.3 501.364   4
   2  -2  -4 63956.3 606.107   3
  -2  -2  -4 71612.1 603.109   1
   2   2  -4 67383.4 594.201   5
   2   2   4 68411.0 552.341   6
  -2   2   4 69810.5 618.979   3
  -2  -2   4 65838.4 680.745   2
  -2  -2   4 64884.6 669.578   1
   2  -2  -4 68569.3 616.690   6
   2  -2  -4 69881.2 635.592   1
   2   2   4 66372.3 633.644   4
  -2  -2  -4 62725.2 660.432   4
  -2   2   4 68884.1 596.325   6
  -2   2  -4 64458.6 796.863   2
   2   2  -5 440140. 1149.71   4
   2   2  -5 462008. 1789.62   1
   2  -2   5 515231. 2346.25   2
  -2   2   5 448705. 1704.14   1
   2  -2   5 433918. 1383.85   6
   2   2   5 459670. 1508.99   1
  -2  -2  -5 437289. 1837.76   4
   2   2   5 432918. 1354.39   6
   2   2   5 437266. 1904.01   3
  -2   2   5 470193. 1609.53   6
   2  -2  -5 479993. 1684.07   6
   2  -2   5 433267. 1358.70   1
  -2  -2   5 424741. 1272.16   4
   2   2  -5 432930. 1597.25   5
  -2   2  -5 455111. 1334.03   6
  -2   2  -5 473743. 2161.77   2
  -2  -2   5 461026. 1832.88   1
  -2  -2   5 424415. 1881.82   2
   2  -2  -5 509114. 1762.69   1
   2   2   5 431809. 1658.41   4
  -2   2  -5 458411. 1394.60   1
   2   2  -5 452528. 878.207   3
  -2   2   5 432712. 1597.79   3
   2   2   6 149399. 758.693   2
  -2  -2   6 145308. 1171.05   2
  -2   2  -6 155764. 797.401   1
   2   2  -6 137243. 1018.49   1
   2   2   6 151257. 782.697   6
  -2   2   6 140242. 965.989   1
  -2  -2   6 152127. 733.171   4
  -2  -2  -6 141286. 1084.29   4
   2   2   6 145946. 808.119   1
   2  -2   6 140965. 1270.44   2
   2   2   6 141618. 962.018   4
   2  -2  -6 138546. 940.102   1
   2  -2  -6 143998. 779.273   4
  -2   2  -6 150655. 750.286   6
   2   2   6 149609. 1144.61   3
   2   2  -6 149566. 605.435   4
   2  -2   6 152709. 816.818   6
  -2  -2   6 141590. 1030.88   1
   2  -2  -6 138248. 919.328   6
   2   2  -6 139243. 493.518   3
   2   2  -6 147461. 984.954   5
  -2   2   6 148942. 964.672   3
  -2   2  -7 56715.9 570.434   1
   2   2   7 56376.2 453.618   1
   2  -2  -7 51301.2 578.603   6
  -2   2  -7 57500.1 461.554   1
  -2   2   7 55306.4 633.185   1
   2   2  -7 60034.7 346.126   3
   2  -2   7 58750.9 884.445   2
   2   2   7 56408.4 499.454   1
   2   2   7 58070.3 742.350   3
   2   2   7 59026.9 638.424   4
  -2  -2   7 53664.4 758.867   2
   2  -2   7 58797.2 497.245   6
  -2   2   7 59121.7 641.070   3
   2   2   7 58931.1 469.780   6
   2  -2  -7 51797.8 600.943   1
  -2  -2   7 56739.4 414.757   4
   2  -2  -7 58435.1 518.002   4
   2   2   7 56098.5 534.497   2
  -2   2  -7 56172.0 434.653   6
   2   2  -7 50695.0 630.880   1
  -2  -2   7 53884.1 654.477   1
   2   2   8 32386.1 570.228   3
   2   2   8 31853.0 439.843   2
   2   2   8 32417.7 354.912   1
   2   2   8 32599.6 321.812   6
  -2   2  -8 33125.7 373.364   1
  -2   2   8 32025.7 494.621   1
   2  -2   8 33150.4 354.581   6
  -2   2   8 34424.4 510.773   3
   2  -2  -8 31811.2 382.900   4
   2   2  -8 33967.5 292.520   3
  -2  -2   8 32834.9 631.888   2
   2   2   8 34550.2 501.180   4
   2   2   8 32073.3 319.626   1
  -2   2  -8 32432.5 315.813   6
  -2   2  -8 32774.1 333.251   1
  -2  -2   8 33132.7 528.521   1
   2  -2   8 33679.6 679.984   2
  -2   2  -9 368613. 1044.69   1
  -2   2   9 371324. 1724.12   3
   2  -2  -9 398364. 1373.80   4
   2   2   9 389474. 1726.79   2
   2   2   9 374356. 993.541   6
   2   2   9 372944. 1018.77   1
   2  -2   9 376779. 2325.98   2
   2   2   9 361031. 1060.51   1
   2   2   9 380710. 1689.82   4
   2   2   9 402221. 2089.92   3
  -2   2   9 397562. 1787.22   1
  -2   2  -9 376749. 1186.08   1
  -2  -2   9 396888. 1852.73   1
  -2  -2   9 410844. 2351.69   2
  -2   2  -9 356865. 963.634   6
  -2  -2  10 80571.4 1099.19   2
   2  -2 -10 80297.2 625.220   4
  -2   2  10 82525.3 829.885   1
   2   2  10 81999.4 371.906   1
  -2   2 -10 78335.8 466.617   1
  -2   2  10 80921.9 835.367   3
   2   2  10 81600.3 787.247   4
   2  -2  10 83871.5 1171.65   2
   2   2  10 83431.9 868.296   2
  -2   2 -10 84993.7 429.837   1
   2   2  10 83805.8 990.323   3
  -2  -2  10 83973.1 871.654   1
   2   2  10 84461.5 355.066   6
   2  -2  11 68669.6 1102.44   2
   2  -2  11 75804.9 802.080   3
  -2  -2  11 71685.7 808.252   1
   2   2  11 71553.6 745.541   4
  -2  -2  11 75614.7 1130.58   2
   2   2  11 75665.1 896.464   2
   2   2  11 74315.0 944.614   3
   2  -2  11 71945.5 810.175   4
  -2   2  11 70588.1 812.269   3
  -2   2  11 74622.9 807.114   1
  -2  -2  12 1011.60 166.026   2
   2  -2  12 716.989 150.725   2
   2  -2  12 1127.35 113.581   3
   2   2  12 1314.62 140.340   2
  -2  -2  12 1590.33 135.830   1
   2   2  12 1017.27 105.783   4
  -2   2  12 1134.11 115.899   1
   2   2  12 1122.48 136.597   3
  -2   2  12 1178.79 125.026   3
   2  -2  12 1031.16 107.381   4
   2  -2  13 53923.7 1064.86   2
   2   2  13 59404.9 710.088   4
  -2  -2  13 52993.2 1023.07   2
   2   2 -13 57502.2 696.228   6
   2   2  13 56267.0 889.856   3
   2  -2  13 62253.7 760.175   3
   2   2  13 54937.9 852.006   2
  -2   2  13 57741.1 789.378   3
  -2  -2  14 114420. 1568.86   2
   2   2  14 114376. 1318.78   2
   2  -2  14 118232. 1636.11   2
   2  -2 -15 93520.1 1073.24   5
   2  -2  15 95784.0 1531.28   2
   2   2  15 100609. 1245.10   3
  -2  -2  15 102942. 1576.05   2
  -2   2  15 95020.4 1069.44   3
   0  -3   0 194.471 39.3179   3
   0  -3   0 524.724 79.2112   2
   0   3   0 135.268 51.6310   1
   0  -3   0 50.0005 35.1913   4
   0   3   0 732.166 84.6732   2
   0   3   0 541.521 64.3418   1
  -3   0   0 101.598 44.2695   1
   0   3   0 183.482 37.5026   3
   0  -3   0 564.220 61.7147   6
   0   3   0 638.135 68.6888   6
  -3   0   0 234.742 48.9554   2
   3   0   0 46.8311 37.0649   1
   0  -3  -1 355679. 1576.87   2
   0  -3   1 354714. 1735.94   2
   0  -3   1 351639. 1411.77   6
   0   3  -1 376961. 1481.28   6
   0   3   1 357802. 1438.73   6
  -3   0  -1 377094. 1437.77   1
   0   3  -1 358373. 1507.11   1
   3   0   1 352745. 1355.54   1
   0   3   1 381660. 1704.34   2
   0  -3   1 353197. 1094.86   3
   0   3  -1 367224. 1434.12   1
   0   3  -1 349028. 1014.04   3
  -3   0  -1 383615. 1482.56   2
   0  -3  -1 331733. 1273.48   4
   0   3  -1 368294. 1699.95   2
   0   3   1 350732. 1401.76   1
  -3   0   1 388740. 1555.45   1
   0   3   1 342345. 1219.80   3
   0   3   1 370376. 1574.73   1
   3   0  -1 347929. 1407.00   1
   0  -3  -1 396601. 1361.58   3
   0  -3  -1 337452. 1374.69   6
   0  -3   1 343780. 1258.17   4
   0   3  -2 606.147 74.4206   1
   0  -3   2 494.863 61.3590   6
   0   3   2 263.069 46.2759   4
   0   3   2 353.324 67.4133   2
   0  -3  -2 301.882 52.0016   6
   0   3  -2 370.063 56.5488   6
   3   0  -2 305.530 57.3375   1
   0   3   2 401.668 63.5928   1
  -3   0   2 248.775 50.5498   1
   0   3  -2 236.140 63.5895   2
   0  -3   2 1186.80 77.7363   4
   0  -3  -2 379.899 54.4089   4
   0  -3  -2 536.398 62.9532   3
   0  -3   2 606.619 45.9200   3
   0   3   2 767.073 73.3907   1
   0   3   2 424.075 58.1011   3
  -3   0  -2 286.790 51.3535   1
   3   0  -2 389.396 46.1996   3
  -3   0  -2 633.785 68.7349   2
   0  -3   2 438.490 84.6233   2
   0   3  -2 1115.97 56.0426   3
   0   3  -2 388.955 57.2714   1
   0   3   2 720.059 70.9435   6
  -3   0  -3 99485.3 698.559   1
   0   3  -3 94014.4 414.235   3
   0  -3  -3 99081.7 728.977   4
   3   0  -3 95092.7 635.081   3
   0  -3  -3 95724.3 770.291   3
   0   3   3 98652.3 743.672   6
  -3   0  -3 98728.1 724.413   2
   0  -3   3 97506.8 753.963   6
   0   3  -3 103365. 781.914   6
  -3   0   3 98901.3 818.710   1
   0  -3   3 109002. 489.233   3
   3   0  -3 99534.2 792.916   1
   0   3   3 97384.0 858.740   2
   3   0   3 101869. 734.767   2
   0  -3   3 97395.1 646.179   4
   0   3  -3 97197.2 800.549   1
   3   0   3 100559. 682.346   1
   0  -3  -3 97070.7 748.076   6
   0   3   3 104979. 721.989   4
   0  -3   3 97627.4 959.877   2
   0   3  -3 102343. 753.378   1
   0   3   3 97832.7 737.829   1
   0   3  -3 92227.6 889.142   2
   0   3   3 103514. 758.408   3
   0   3   3 101008. 827.123   1
   0  -3  -4 154719. 932.475   4
   0   3   4 155178. 1030.02   2
   0   3  -4 168867. 1006.29   6
   0   3   4 167443. 928.906   4
  -3   0  -4 164274. 945.811   2
   0  -3   4 163347. 1299.02   2
   0   3  -4 155540. 1189.05   2
   3   0  -4 150538. 1002.45   1
   3   0   4 158127. 808.603   1
   0   3  -4 152944. 1019.46   1
  -3   0   4 154186. 1058.45   1
   0  -3   4 159185. 818.903   4
   3   0   4 158537. 966.391   2
   0  -3  -4 154434. 947.372   6
   0   3   4 161639. 1050.59   1
   0   3  -4 173559. 994.472   1
   0   3   4 175148. 1065.43   3
   3   0   4 154413. 1133.31   4
   0   3   4 163503. 959.935   6
   0  -3   4 149736. 490.473   3
   0   3   4 162744. 950.301   1
   0  -3  -4 162643. 1060.85   3
  -3   0  -4 157005. 850.215   1
   3   0  -4 170495. 898.488   3
   0   3  -5 2226.93 131.303   1
   0  -3  -5 2264.46 120.550   4
   0   3  -5 2368.43 120.885   1
   3   0  -5 2195.24 129.732   1
   3   0   5 2652.81 138.189   2
   0   3   5 2369.78 115.892   4
   0  -3  -5 2392.75 124.301   6
   3   0   5 3379.86 116.066   1
   0   3   5 2440.66 119.330   6
   0   3  -5 2469.21 125.747   6
   0  -3   5 2398.49 50.0797   3
  -3   0  -5 2363.76 101.000   1
   0  -3   5 2117.44 97.4721   4
   0  -3   5 2490.81 175.246   2
   3   0   5 2280.36 144.279   4
  -3   0  -5 2153.55 113.678   2
   0   3   5 2793.77 148.401   3
   3   0   5 3572.68 107.760   6
  -3   0   5 2428.79 140.690   1
   0   3   5 2104.32 112.174   1
   3   0  -5 2760.13 122.488   3
   0   3  -6 15854.3 305.829   1
   3   0   6 15461.3 370.238   4
   0   3   6 15697.7 352.923   3
   0  -3  -6 15604.3 320.630   4
   3   0  -6 15253.8 292.050   3
   0   3  -6 15432.6 308.564   6
   3   0   6 16601.2 221.733   6
   0   3   6 15577.4 292.943   4
   0  -3   6 15227.4 253.480   4
  -3   0  -6 15871.1 244.089   1
   0  -3   6 15083.6 436.732   2
   0   3   6 15693.4 303.852   1
   0   3   6 14994.1 291.058   6
   3   0   6 15568.7 229.012   1
   0  -3  -6 15738.5 315.010   6
  -3   0   6 16466.6 367.068   1
   0   3  -6 15370.6 334.959   1
  -3   0  -6 15109.0 309.023   2
   0   3   7 49606.2 530.834   4
   0   3   7 49853.9 551.346   1
  -3   0   7 51295.9 508.577   3
   0   3  -7 47857.0 545.142   6
   0  -3   7 48394.3 455.320   4
   3   0   7 50824.0 373.431   1
   3   0   7 50668.7 359.520   6
   0  -3  -7 45910.1 538.825   6
   3   0  -7 49082.4 552.290   3
   3   0   7 48817.2 649.431   2
   0   3   7 50852.0 543.340   6
   0   3   7 47050.0 637.645   3
  -3   0   7 48059.7 648.401   1
   3   0  -7 48710.7 423.767   4
   0   3  -7 49627.9 543.836   1
   0   3  -7 46367.6 591.516   1
   0  -3  -7 43361.6 544.555   4
   3   0   7 49148.9 662.695   4
  -3   0  -7 49099.5 387.673   1
   0  -3   7 47472.8 809.128   2
   0   3   8 99345.5 755.163   6
  -3   0   8 95104.3 929.277   1
  -3   0   8 97251.4 715.354   3
  -3   0  -8 98433.8 434.354   1
   0  -3  -8 93546.1 781.404   6
   3   0   8 96928.1 946.133   4
   3   0   8 89250.7 938.050   2
   0  -3   8 95483.2 1190.39   2
   3   0   8 94745.7 401.243   6
   0   3  -8 92387.4 835.081   1
   0  -3   8 96703.1 636.606   4
   3   0   8 101775. 602.531   5
   3   0  -8 85177.9 760.637   3
   0   3   8 95375.5 918.954   3
   3   0  -8 101410. 535.491   4
   0   3  -8 100593. 798.741   6
   0   3  -8 99000.3 769.997   1
   0   3   8 95695.1 748.461   4
   0   3   8 95412.5 754.439   1
   3   0   8 93372.1 398.641   1
   0   3   8 80374.2 843.813   1
   0   3   9 4322.26 162.354   4
   0  -3  -9 3976.57 167.969   6
   0   3  -9 3897.74 185.658   1
   3   0   9 4456.16 223.772   2
  -3   0   9 3784.81 193.900   1
   0  -3   9 4618.58 144.795   4
   0   3   9 4719.44 220.756   3
   0  -3   9 4388.21 277.577   2
   0   3   9 4266.85 165.494   1
  -3   0   9 4213.39 157.969   3
   0   3   9 4770.86 166.312   6
   0   3  -9 4200.09 166.535   6
   0   3  -9 4393.88 166.943   1
   0   3   9 3567.62 182.866   1
   3   0   9 4131.57 201.519   4
   0   3 -10 65901.4 650.585   6
   3   0  10 64455.8 786.522   4
   0   3  10 65103.4 831.998   3
   0   3 -10 60061.3 690.201   1
   0   3 -10 65469.5 628.614   1
   0  -3 -10 60501.8 637.789   6
  -3   0  10 62122.8 612.414   3
   3   0  10 63193.2 883.484   2
  -3   0  10 62293.0 784.524   1
   0   3  10 66514.0 597.817   6
   0  -3  10 62262.5 1050.32   2
   0   3  10 64724.4 645.109   1
   3   0  11 314250. 1980.75   3
   3   0  11 306991. 2053.34   2
   0   3 -11 308822. 1390.87   6
   3   0  11 317156. 1767.39   4
   0   3  11 313879. 1412.98   1
   0   3 -11 315234. 1376.81   1
  -3   0  11 315670. 1413.77   3
   0   3  11 318622. 1902.73   3
   0  -3  11 309448. 2424.98   2
  -3   0  12 116556. 888.491   3
   3   0  12 120741. 1375.44   2
   0   3 -12 121776. 857.225   6
   3   0  12 121955. 1266.05   3
   0  -3  12 119723. 1577.42   2
   3   0  12 127089. 1125.84   4
   3   0 -12 120528. 1197.87   5
   0   3 -12 121377. 842.797   1
   0   3  12 122812. 1223.97   3
  -3   0  12 122427. 1161.72   1
  -3   0  13 43976.2 564.038   3
   3   0 -13 42647.9 729.665   5
   3   0  13 44322.6 771.888   3
   3   0  13 42158.9 854.565   2
   0  -3 -13 42995.2 565.489   5
  -3   0  13 44228.5 720.873   1
   0  -3  13 42317.9 980.601   2
   0   3  13 44345.4 758.273   3
   3   0  13 42640.0 648.164   4
   3   0  14 39269.7 756.264   3
   3   0 -14 40021.3 743.177   5
   3   0  14 37985.7 853.463   2
   0  -3  14 40682.0 1016.95   2
   0   3  14 37069.7 718.038   3
   3   0  15 235017. 2207.12   2
   0  -3  15 240314. 2540.60   2
   3   0 -15 242738. 1850.97   5
   0   3  15 238354. 1871.41   3
   3  -1  15 17549.4 644.866   2
   1   3  15 16549.9 534.621   2
   1   3  15 19026.1 546.451   3
  -1  -3  15 17212.2 682.902   2
  -3   1  14 55295.9 732.422   3
   1   3  14 59131.7 956.303   2
  -1  -3  14 59766.9 1196.63   2
   3  -1  14 57736.3 1104.08   2
   3   1 -14 58064.1 889.631   5
   3  -1  14 64381.0 927.567   3
   1   3  14 62273.1 943.362   3
  -3   1  13 20459.7 441.206   3
   3   1 -13 19499.6 500.007   5
   1   3  13 19508.7 392.256   4
   3  -1  13 20689.3 485.790   4
  -1  -3  13 20133.5 674.072   2
   3  -1  13 20349.7 518.148   3
   3  -1  13 19986.4 626.572   2
   1   3  13 20286.4 537.410   3
  -3   1  13 18709.5 459.673   1
  -3   1  12 159398. 1331.18   1
   3  -1  12 162891. 1424.94   3
   3   1 -12 153909. 1345.05   5
   3  -1  12 151447. 1630.04   2
   3  -1  12 159697. 1284.10   4
   1   3  12 157211. 1102.46   4
  -3   1  12 152301. 1149.64   3
  -1  -3  12 162505. 1823.14   2
   1   3  12 158143. 1418.00   3
  -3   1  11 48673.9 631.639   3
   1   3  11 50704.3 622.365   4
   3  -1  11 46579.8 863.443   2
   3   1 -11 49931.6 753.444   5
   3  -1  11 50861.3 736.170   4
  -1  -3  11 44976.3 680.605   1
   1   3  11 47294.2 448.946   6
   1   3  11 45724.0 482.511   1
   1   3  11 49515.4 765.984   3
  -1  -3  11 48716.0 949.493   2
  -1   3 -11 50031.7 491.028   6
  -1   3 -11 50676.4 499.467   1
  -3   1  11 47980.3 709.480   1
  -3   1  10 65051.0 702.941   3
   1   3  10 67886.0 571.403   6
   1   3  10 66397.6 590.014   1
  -1   3 -10 63968.8 664.239   1
   3  -1  10 67683.0 1021.04   2
  -1  -3  10 61087.4 1014.81   2
   3  -1  10 63325.6 805.566   4
   1   3  10 65078.5 694.018   4
  -1  -3  10 70033.6 812.444   1
  -1   3 -10 63758.7 570.322   6
   3   1 -10 63293.7 808.808   5
   1   3  10 64701.5 863.219   3
  -3   1  10 64286.1 802.532   1
  -1   3 -10 62925.7 564.721   1
   3  -1   9 499.212 105.213   2
   1   3   9 1363.77 107.461   1
  -1  -3   9 807.580 98.0032   1
   3  -1   9 830.206 105.176   4
   1   3   9 738.053 73.9786   1
  -1   3  -9 857.249 74.3520   6
   3   1  -9 1107.43 112.454   5
   1   3   9 782.330 84.1249   4
  -1  -3   9 706.485 126.818   2
  -1   3  -9 791.437 94.2676   1
  -3   1   9 951.821 93.6066   3
   1   3   9 1256.70 131.389   3
   1   3   9 657.158 64.1073   6
   3   1  -9 694.539 74.5580   3
  -3   1   9 699.583 95.2738   1
  -1   3  -9 901.893 76.6635   1
   3  -1   9 628.466 32.3250   6
  -1  -3   9 736.422 56.9776   4
  -1   3  -8 133363. 979.233   1
   3  -1   8 136224. 624.909   6
  -1  -3   8 125228. 1328.82   2
   3  -1   8 132210. 1151.15   4
  -1   3  -8 129019. 846.311   6
  -1   3  -8 130901. 837.784   1
  -3   1   8 135226. 954.250   3
   1   3   8 119170. 868.537   1
   1   3   8 130815. 962.356   4
  -3   1   8 129679. 1081.29   1
   3  -1   8 138899. 619.421   1
  -1  -3   8 127738. 1014.78   1
   1   3   8 131258. 825.383   6
   1   3   8 129314. 1137.72   3
   3   1  -8 132394. 1085.87   5
   1  -3  -8 123860. 910.190   4
   3   1  -8 128029. 465.802   4
   3  -1   8 128585. 1253.67   2
   3   1  -8 124719. 811.924   3
  -1  -3   8 137201. 730.521   4
   1   3   8 131723. 838.930   1
   1   3   7 11428.8 250.652   1
  -1   3  -7 11355.9 287.591   1
   3  -1   7 11242.0 353.859   2
   3   1  -7 11479.2 176.880   4
  -3   1   7 11763.3 276.879   3
  -3  -1  -7 10848.9 195.398   1
   1   3   7 10275.9 265.271   4
   3  -1   7 10926.2 196.557   6
   1   3   7 11772.1 255.223   6
  -1  -3   7 11105.7 300.977   1
   1  -3  -7 11405.6 275.595   4
  -1  -3   7 9897.34 359.605   2
   1   3   7 10575.5 265.710   1
  -1   3  -7 11262.3 251.571   6
  -3   1   7 12062.1 321.954   1
  -1  -3   7 11196.1 214.835   4
   1  -3  -7 9583.17 264.160   1
   1   3   7 11147.4 322.228   3
   1  -3  -7 9296.09 259.983   6
  -1   3  -7 11052.4 248.287   1
   3  -1   7 11123.8 194.835   1
   3   1  -7 11408.1 238.306   3
   1   3   6 382.703 60.1515   4
   1  -3  -6 33.3575 42.5730   6
   3  -1   6 122.081 32.5426   6
   1   3   6 189.381 41.5181   6
  -1   3  -6 63.8541 50.7660   1
  -1  -3   6 18.4207 44.4980   1
   3  -1   6 530.151 88.0278   2
   3  -1   6 138.587 36.5690   1
  -1   3  -6 129.819 42.8718   1
   1   3   6 188.405 43.2799   1
   1  -3  -6 22.8016 43.6920   1
  -3   1   6 54.0556 45.6484   1
   3   1  -6 231.853 37.6229   4
   1   3   6 151.873 52.7606   1
   1   3   6 128.252 56.9815   3
  -1  -3   6 96.6783 69.1227   2
  -1  -3   6 109.233 34.5759   4
  -3  -1  -6 399.601 52.7743   1
   1  -3  -6 369.370 57.8687   4
  -1   3  -6 144.037 40.2561   6
  -3   1   6 158.919 43.9261   3
   3   1  -6 181.402 41.1373   3
  -1  -3   5 103322. 1043.26   2
   3  -1   5 103745. 661.755   1
  -3   1   5 104848. 756.698   3
   1   3   5 102387. 797.605   4
  -1   3  -5 105663. 770.822   6
   1   3   5 98751.9 723.999   2
   1   3   5 99343.2 807.210   1
   1   3   5 109757. 796.086   6
   1  -3  -5 98937.2 800.634   6
  -1  -3   5 102080. 876.193   1
   3   1  -5 108457. 677.481   4
  -1  -3   5 106486. 686.716   4
   1  -3  -5 101495. 762.936   4
  -3   1   5 100348. 871.692   1
  -3  -1  -5 108181. 723.986   1
   1   3   5 107340. 906.097   3
   1   3   5 107366. 777.319   1
   1  -3  -5 99806.2 791.735   1
  -1   3  -5 103903. 758.407   1
   3  -1   5 106974. 659.469   6
  -1   3  -5 102083. 820.139   1
   3   1  -5 106316. 661.549   3
   3  -1   5 104339. 989.232   2
   3   1  -4 169586. 798.393   3
  -1  -3   4 172569. 1123.14   1
   1   3   4 163121. 988.544   2
  -1   3  -4 172829. 994.586   6
   3  -1   4 165917. 868.178   1
   1   3   4 170818. 1013.35   4
  -3   1   4 175185. 1125.32   1
   1   3   4 176004. 1097.82   3
   3  -1   4 173351. 1234.10   2
  -1  -3   4 168814. 870.683   4
   3   1  -4 167616. 892.184   4
   3  -1   4 168213. 835.502   6
   1   3   4 176593. 1010.88   6
  -3   1   4 163364. 915.231   3
   1  -3  -4 180623. 991.949   4
   3   1  -4 153153. 1054.16   1
   1   3   4 167924. 1040.18   1
  -1   3  -4 175110. 1100.41   1
   1   3   4 170222. 972.933   1
   1  -3  -4 163936. 1007.46   1
   1  -3  -4 158871. 1001.92   6
  -1   3  -4 176799. 998.708   1
  -1  -3   4 168436. 1281.64   2
  -3  -1  -4 173000. 934.511   1
   3  -1   3 2206.94 106.140   1
  -1  -3   3 2424.81 149.634   2
  -3   1   3 2754.95 142.247   1
   1   3   3 2195.70 115.662   6
  -1  -3   3 2144.88 127.621   1
  -3  -1  -3 2385.31 68.4390   2
   3   1  -3 2344.91 115.898   4
   1   3   3 2339.25 120.355   2
   3  -1   3 2684.14 154.129   2
  -1  -3   3 2345.32 108.306   4
   1   3   3 2171.53 122.020   3
   1   3   3 2596.51 128.132   4
  -1   3  -3 2245.05 129.107   1
  -1   3  -3 2569.97 124.229   6
   1  -3  -3 2273.43 112.497   4
   1   3   3 2248.72 126.009   1
   1   3   3 2129.71 112.733   1
   1  -3  -3 2040.40 115.710   6
   3  -1   3 2347.78 102.895   6
   3   1  -3 2303.51 130.810   1
   1  -3  -3 2131.83 117.016   1
   1  -3  -3 2391.34 122.843   3
  -3  -1  -3 2077.08 111.884   1
  -1   3  -3 2417.59 119.473   1
  -1   3  -3 2125.02 154.639   2
  -1   3  -2 93790.1 551.599   3
  -1   3  -2 88851.0 958.784   2
   1   3   2 80184.9 700.173   1
   3   1  -2 78781.0 716.613   1
  -1  -3   2 93042.7 810.456   1
   3  -1   2 84822.3 645.733   1
   1   3   2 89543.8 717.963   2
  -1  -3   2 93045.7 878.300   2
  -3  -1  -2 90593.6 724.263   1
  -3   1   2 87640.7 758.918   1
   3   1  -2 88398.9 703.683   4
  -1  -3   2 86960.7 645.995   4
   1   3   2 95283.2 723.586   4
   3  -1   2 86733.9 782.793   2
  -1   3  -2 85238.1 688.933   6
   3  -1   2 88603.3 626.898   6
   1  -3  -2 86193.2 646.675   4
   1  -3  -2 85822.8 712.970   6
   1   3   2 88507.3 695.750   3
  -3  -1  -2 90088.9 461.982   2
   1  -3  -2 85662.5 699.818   1
   1  -3  -2 88005.9 697.575   3
  -1   3  -2 87316.0 697.019   1
   1   3   2 88779.9 721.735   6
   3   1  -1 196044. 1099.14   4
  -3   1   1 195277. 1104.28   1
  -1  -3   1 232084. 1324.73   1
  -1  -3   1 209050. 1221.81   2
   3  -1   1 202548. 1016.63   1
  -3  -1  -1 195558. 1091.70   1
  -1  -3   1 217762. 1047.12   4
  -1   3  -1 188373. 1350.75   2
  -1   3  -1 177319. 799.162   3
   1   3   1 197041. 1141.56   1
   1   3   1 224240. 1156.52   6
   1   3   1 216710. 1117.04   2
   1  -3  -1 219663. 1313.80   2
  -3  -1  -1 198769. 775.257   2
   1   3   1 199079. 1037.35   4
  -3   1   1 199294. 1167.73   2
   1  -3  -1 200543. 1080.49   6
   1  -3  -1 226366. 1029.29   4
   3  -1   1 204218. 956.141   6
   1  -3  -1 203673. 1068.96   1
   1   3   1 170795. 902.791   3
   3   1  -1 209356. 1147.05   1
  -1   3  -1 188756. 1045.38   6
   1  -3  -1 207034. 1006.03   3
  -1   3  -1 183899. 1025.71   1
   1  -3   0 324372. 1374.53   6
   1   3   0 332975. 1433.00   6
   1  -3   0 334280. 1370.91   1
  -1   3   0 322763. 1158.10   3
   3  -1   0 347412. 1379.36   1
  -3   1   0 327529. 1391.56   1
  -1   3   0 371427. 1868.73   2
   1  -3   0 341042. 1207.22   3
   3   1   0 346047. 1499.70   4
  -1  -3   0 341520. 1482.81   2
   1   3   0 336066. 1489.83   1
   1  -3   0 335034. 1751.88   2
  -3   1   0 344757. 1644.96   2
   1   3   0 354947. 1328.29   4
   1   3   0 373184. 1500.58   2
  -1  -3   0 347761. 1570.48   1
   3  -1   0 357626. 1306.75   6
  -1   3   0 369633. 1467.70   6
   1   3   0 362481. 1232.54   3
  -3  -1   0 374316. 1543.72   1
   3   1   0 330347. 1412.74   1
  -1  -3   0 337425. 1317.73   4
  -1   3   0 371569. 1464.45   1
   3  -1  -1 198788. 988.956   6
   1  -3   1 205847. 1065.75   1
  -1  -3  -1 230271. 1282.08   1
  -3   1  -1 196099. 1253.16   2
  -3   1  -1 224658. 1126.74   1
   1  -3   1 200935. 1087.56   6
   3   1   1 204320. 1187.12   4
   3  -1  -1 204433. 1092.81   1
   1   3  -1 203476. 1132.59   2
  -3  -1   1 208681. 1182.95   1
  -1   3   1 206598. 1389.16   2
   1  -3   1 206149. 1424.89   2
  -1  -3  -1 208178. 1064.58   4
  -1  -3  -1 223086. 1151.05   2
   1   3  -1 203136. 1125.10   6
   1   3  -1 196385. 972.514   4
   3  -1  -1 207004. 976.640   3
   1   3  -1 184096. 777.928   3
   3   1   1 202223. 1074.73   1
  -1   3   1 197417. 1077.31   6
   1   3  -1 195815. 1155.28   1
   1  -3   1 205989. 889.606   3
  -1   3   1 203134. 1100.89   1
  -1   3   1 183880. 920.782   3
   3  -1  -2 93554.7 676.085   3
   3   1   2 99436.7 854.771   4
   1  -3   2 88272.0 719.630   6
   3  -1  -2 70253.3 655.369   1
   1   3  -2 90104.9 803.158   1
  -1  -3  -2 88562.5 719.927   6
  -1   3   2 89275.5 914.372   2
   1  -3   2 89975.0 965.481   2
  -1   3   2 98735.0 768.533   6
  -3   1  -2 94577.6 710.586   1
  -1  -3  -2 84017.7 697.992   4
   3  -1  -2 70668.0 604.471   6
   1   3  -2 90788.7 778.877   2
   1   3  -2 98217.3 661.541   4
  -3  -1   2 90930.8 800.457   1
   1  -3   2 89783.6 705.806   1
  -3   1  -2 88617.6 859.314   2
   1   3  -2 94362.5 770.767   6
   3   1   2 89779.3 700.722   1
   1   3  -2 90169.8 469.111   3
   1  -3   2 95037.3 558.003   3
  -1   3   2 100505. 707.205   3
  -1   3   2 94313.7 750.824   1
  -1   3   3 2219.64 119.824   1
   3  -1  -3 1594.51 96.5137   6
   3  -1  -3 1664.43 109.275   1
   1   3  -3 1614.09 105.411   6
  -3   1  -3 1609.24 123.838   2
  -1  -3  -3 1708.83 107.840   4
  -1   3   3 2292.49 119.025   6
   1  -3   3 1688.70 146.015   2
   3   1   3 2030.94 130.204   4
   1   3  -3 1782.54 55.0697   3
  -3  -1   3 1540.28 112.786   1
  -1   3   3 1728.15 132.405   2
   1   3  -3 1597.83 113.039   2
  -1  -3  -3 1680.14 104.657   6
   1   3  -3 1688.33 88.1904   4
   3   1   3 1732.07 99.1705   1
  -1   3   3 2343.28 121.166   3
   1  -3   3 1812.50 78.6486   3
   1   3  -3 2061.13 130.595   1
   3  -1  -3 1980.14 109.029   3
   1  -3   3 1441.39 96.7130   6
   3   1   4 170978. 923.035   1
  -1   3   4 165373. 1021.49   1
  -1  -3  -4 174194. 1014.73   6
   1   3  -4 165423. 1043.41   6
   1   3  -4 165741. 1171.26   2
  -3  -1   4 167848. 1141.91   1
   3  -1  -4 170476. 990.569   3
  -3   1  -4 163242. 1182.34   2
  -1  -3  -4 162712. 1027.21   4
  -1   3   4 169882. 1020.56   6
   3   1   4 151077. 677.318   2
  -1   3   4 158392. 1144.78   2
   3   1   4 163080. 1130.34   4
   1  -3   4 166020. 999.438   6
   3  -1  -4 156458. 949.498   6
   3  -1  -4 156543. 1039.77   1
   1   3  -4 162700. 1094.66   1
  -1   3   4 167770. 1009.56   3
  -3   1  -4 168678. 898.736   1
   1  -3   4 167168. 696.696   3
  -3   1  -5 98822.1 932.659   2
   1  -3   5 97038.1 759.925   6
   3   1   5 102315. 651.074   2
   1   3  -5 100590. 823.622   6
   1  -3   5 98761.8 1096.58   2
   3   1   5 97894.7 886.749   4
  -3   1  -5 102100. 665.909   1
  -1   3   5 105917. 835.134   1
   3   1   5 101423. 685.028   1
  -1   3   5 104953. 800.670   6
  -1  -3  -5 99624.7 764.766   6
  -1   3   5 100825. 833.329   3
   3  -1  -5 92840.1 740.203   3
  -3  -1   5 94194.1 871.902   1
   1   3  -5 103345. 905.095   1
   1  -3   5 108364. 537.923   3
   1  -3   6 524.400 40.2215   3
   1  -3   6 224.649 51.7880   6
   3   1   6 578.251 64.2126   2
   1   3  -6 210.302 55.1581   6
  -1   3   6 245.087 49.2750   6
   1  -3   6 187.001 83.7703   2
  -3   1  -6 626.361 92.4441   2
  -3   1  -6 257.527 41.3629   1
  -1  -3  -6 211.279 48.4601   6
   3   1   6 209.134 40.1769   1
   3   1   6 150.889 56.9472   4
  -3  -1   6 172.229 58.8863   1
   1   3  -6 225.903 65.6717   1
  -1   3   6 218.066 53.1243   1
  -1   3   6 274.245 60.1195   3
   1  -3   7 12656.3 184.233   3
  -1  -3  -7 11034.0 257.825   6
  -1   3   7 10991.8 276.934   1
   1   3  -7 11030.8 283.628   6
  -1   3   7 11125.6 262.086   6
   3   1   7 10960.5 266.949   2
  -3   1  -7 11309.0 204.366   1
   3   1   7 9949.30 296.871   4
   1  -3   7 11494.3 410.483   2
   3   1   7 11588.7 204.339   1
  -1   3   7 12198.3 316.244   3
  -3  -1   7 13404.2 351.823   1
   3   1   8 140980. 1046.17   2
   1   3  -8 144944. 1035.11   6
  -3  -1   8 135395. 1131.44   1
   3   1   8 142188. 612.052   6
   1  -3   8 143623. 1464.98   2
   3   1   8 144134. 619.662   1
  -1   3   8 138017. 990.917   1
  -1  -3  -8 137296. 911.068   6
   3   1   8 144609. 1146.83   4
  -1   3   8 137662. 915.383   6
  -1   3   8 136666. 1088.62   3
  -3   1  -8 144450. 642.506   1
   1   3  -9 399.351 68.9948   6
   3   1   9 556.282 86.6747   4
  -3   1  -9 581.965 31.9510   1
   3  -1  -9 576.470 49.9411   4
  -3  -1   9 394.696 83.5704   1
   3   1   9 527.606 86.7327   2
  -1   3   9 577.617 69.4299   6
   1  -3   9 593.122 59.3594   3
  -1   3   9 584.250 77.5013   1
  -3   1  -9 398.025 30.0457   1
  -1   3   9 562.450 91.9262   3
   1  -3   9 651.037 128.591   2
   1   3 -10 61205.3 689.592   6
  -1   3  10 60237.6 678.434   1
   3   1  10 57906.0 735.304   4
  -3  -1  10 60761.6 791.224   1
   1  -3  10 57336.6 1024.78   2
   3   1  10 58565.9 850.003   3
   1  -3  10 63215.4 516.149   3
  -1   3  10 60602.6 787.801   3
   3   1  10 60782.1 804.642   2
  -3  -1  11 49761.1 738.640   1
   1   3 -11 50190.3 625.676   6
   3   1  11 50194.9 781.965   2
  -1   3  11 50363.1 639.335   1
   1  -3  11 50062.7 993.029   2
   3   1  11 48050.1 671.675   4
   3   1  11 51506.4 827.934   3
  -1  -3 -11 49968.3 461.015   5
  -1   3  11 52035.9 760.832   3
   1   3 -12 165905. 1122.05   6
   3   1  12 166910. 1510.85   2
  -1   3  12 169563. 1174.96   1
  -3  -1  12 170026. 1403.21   1
   3   1  12 166205. 1499.57   3
   3   1  12 166189. 1270.64   4
  -1   3  13 19572.2 493.577   3
  -3  -1  13 20009.9 634.796   2
  -3  -1  13 19037.7 479.057   1
   3   1  13 19093.7 537.495   3
   3   1  13 18544.8 428.193   4
   3   1  13 18471.2 536.897   2
   1  -3  14 53966.6 1160.02   2
   3   1  14 56605.6 928.782   3
  -1   3  14 56547.7 870.000   3
   3  -1 -15 15307.3 472.760   5
   3   1  15 16024.7 510.910   3
  -1   3  15 16462.7 487.728   3
  -3  -1  15 15482.7 618.912   2
   3  -2  15 24052.0 794.414   2
  -2  -3  15 22803.1 779.734   2
   2   3  15 22845.9 611.904   3
   3  -2  14 39605.6 971.849   2
   2   3  14 42180.4 821.291   3
  -3   2  14 40418.0 689.555   3
  -3   2  13 155494. 1370.70   1
   3  -2  13 149836. 1810.15   2
  -2  -3  13 149784. 1835.88   2
   2   3  13 160881. 1252.52   4
   3  -2  13 160366. 1386.26   3
   2   3  13 160340. 1551.38   3
  -3   2  13 160355. 1328.10   3
   3  -2  12 109115. 1487.90   2
   3  -2  12 111082. 1138.70   4
   2   3  12 114983. 1037.50   4
  -3   2  12 111312. 1132.39   1
   2   3  12 110746. 1250.84   3
  -2  -3  12 107715. 1471.64   2
   2   3  12 108812. 1109.05   2
  -2  -3  12 109162. 1094.30   1
  -3   2  12 106643. 1052.79   3
   2   3  11 62262.6 775.367   2
  -2  -3  11 61199.8 1063.32   2
   3  -2  11 60267.5 848.829   4
   3  -2  11 59859.4 1049.46   2
   2   3  11 63045.8 754.557   4
  -3   2  11 59760.3 818.776   1
   2   3  11 61497.4 916.177   3
  -2  -3  11 61976.2 820.260   1
  -3   2  11 60313.9 767.203   3
   2   3  10 108039. 705.803   6
   2   3  10 106719. 721.091   1
  -2   3 -10 110016. 730.897   1
   2   3  10 108830. 974.366   4
   3  -2  10 101617. 1317.74   2
   3   2 -10 103249. 1050.11   5
  -2  -3  10 104192. 1033.39   1
  -3   2  10 107836. 1065.59   1
   2   3  10 106573. 1151.30   3
  -2   3 -10 111024. 713.593   6
  -2  -3  10 103992. 1321.96   2
  -3   2  10 105730. 986.882   3
   3   2  -9 213412. 1449.08   5
  -2   3  -9 224158. 1099.14   1
  -2   3  -9 220023. 1052.76   6
  -2   3  -9 207121. 1208.15   1
   3  -2   9 205279. 1807.13   2
  -2  -3   9 202763. 1383.16   1
  -3   2   9 216775. 1476.75   1
   2   3   9 207269. 1156.94   1
   2   3   9 216804. 1367.29   4
   2   3   9 208149. 1551.94   3
   3   2  -9 207798. 926.148   3
  -2  -3   9 199187. 1748.97   2
   2   3   9 217545. 1053.48   6
   2   3   9 216894. 1049.55   1
  -3   2   9 227604. 1402.75   3
  -3   2   8 141035. 1062.97   3
  -2   3  -8 139864. 889.274   1
  -3   2   8 126916. 1100.75   1
  -2  -3   8 124472. 1310.87   2
   3  -2   8 129346. 1374.79   2
   2   3   8 135363. 857.041   6
   3  -2   8 135711. 815.752   6
   2   3   8 140970. 1088.52   4
   2   3   8 124908. 921.066   1
   3   2  -8 135200. 564.478   4
  -2  -3   8 131763. 773.442   4
   3   2  -8 134160. 1102.76   5
   2   3   8 134286. 1212.62   3
  -2  -3   8 127312. 1114.46   1
  -2   3  -8 132492. 971.879   1
   3   2  -8 143426. 739.957   3
   2   3   8 133975. 844.173   1
  -2   3  -8 133712. 828.444   6
  -3   2   7 190485. 1201.28   3
  -2   3  -7 196482. 1060.18   1
   2   3   7 199294. 1073.80   6
  -2   3  -7 196154. 1203.40   1
  -2   3  -7 196292. 1048.15   6
  -3  -2  -7 185531. 1048.73   1
  -2  -3   7 193269. 973.703   4
   3   2  -7 185831. 1242.93   5
   3   2  -7 188520. 782.617   4
  -2  -3   7 191740. 1347.46   1
  -3   2   7 184511. 1302.25   1
   3  -2   7 180494. 1581.67   2
   3  -2   7 196051. 1008.74   1
   2   3   7 184576. 1201.91   4
   2   3   7 181902. 1142.15   1
  -2  -3   7 185122. 1515.43   2
   2   3   7 196437. 1427.33   3
   2   3   7 195025. 1040.22   1
   3  -2   7 196218. 1030.85   6
   3   2  -7 200481. 836.049   3
  -3   2   6 14600.5 321.897   3
   3   2  -6 14471.6 238.005   4
   2  -3  -6 13472.6 289.201   4
  -2   3  -6 13984.7 289.615   1
   2   3   6 13898.4 292.249   6
  -2  -3   6 14696.7 370.125   1
  -2  -3   6 13881.4 272.556   4
  -2   3  -6 14173.6 284.758   6
   3   2  -6 14480.5 333.731   5
   3  -2   6 13724.2 430.280   2
  -3   2   6 13620.6 347.851   1
   2   3   6 12930.8 314.221   4
   3  -2   6 14129.4 279.319   6
  -2   3  -6 13254.6 333.802   1
   2   3   6 14058.8 284.526   1
   2   3   6 13229.9 360.393   3
  -2  -3   6 13233.3 391.754   2
   2   3   6 13435.6 308.507   1
   3  -2   6 14215.3 275.830   1
  -3  -2  -6 14431.5 290.375   1
   3   2  -6 14819.4 224.236   3
   3   2  -5 314337. 1044.80   3
  -2   3  -5 318696. 1395.03   1
  -3   2   5 331354. 1499.11   3
  -2   3  -5 307123. 1333.33   6
  -2  -3   5 346335. 1872.36   2
   3  -2   5 338933. 1354.03   6
  -2  -3   5 341097. 1371.37   4
   2   3   5 314017. 1152.42   2
   3   2  -5 315290. 1478.04   5
   3  -2   5 363952. 2104.77   2
  -3   2   5 331534. 1660.88   1
   2   3   5 314123. 1381.92   6
   2   3   5 330275. 1549.32   4
  -2  -3   5 355325. 1767.60   1
   2  -3  -5 355034. 1442.58   4
   2   3   5 326956. 1693.42   3
   2   3   5 344456. 1559.28   1
  -3  -2  -5 330093. 1434.39   1
   3  -2   5 345769. 1373.43   1
   3   2  -5 302354. 1163.50   4
  -2   3  -4 221463. 1173.12   1
  -2  -3   4 239040. 1437.13   1
  -3   2   4 225438. 1180.95   3
  -2  -3   4 228878. 1433.24   2
   3   2  -4 208748. 1006.36   4
  -2  -3   4 233743. 1144.15   4
  -3  -2  -4 233701. 1222.65   1
   3  -2   4 223615. 1109.70   6
  -2   3  -4 213479. 1118.86   6
   3   2  -4 204871. 1122.84   5
   2   3   4 228318. 1259.87   4
   2   3   4 232451. 1209.44   6
   2   3   4 235482. 1366.92   3
   2   3   4 227450. 1268.74   1
  -3   2   4 231628. 1362.12   1
   3  -2   4 226942. 1123.97   1
   3  -2   4 220452. 1562.27   2
   2   3   4 234760. 927.600   2
  -2   3  -3 428532. 1637.99   1
  -3   2   3 393815. 1528.57   3
  -2  -3   3 410850. 1524.38   5
  -2  -3   3 396257. 1825.18   1
  -2  -3   3 428553. 1879.42   2
  -2  -3   3 442990. 1579.89   4
   2   3   3 415210. 1156.21   2
   3  -2   3 426678. 2156.68   2
   3  -2   3 432876. 1556.77   6
  -3   2   3 451237. 1839.67   1
   2   3   3 444751. 1728.60   4
   3   2  -3 417090. 1511.90   5
   2   3   3 412007. 1762.94   3
   2   3   3 415994. 1722.43   1
   3   2  -3 407458. 1490.52   4
  -2   3  -3 428534. 1605.69   6
   3  -2   3 440132. 1587.34   1
   2   3   3 389090. 1593.12   6
  -3  -2  -3 397748. 1631.31   1
  -3   2   2 49368.0 600.849   1
   3  -2   2 45250.9 522.182   1
  -2   3  -2 48805.7 557.906   1
  -2  -3   2 45475.0 477.432   5
   3   2  -2 47734.8 478.676   5
   2   3   2 47667.6 388.798   2
   3  -2   2 43706.3 500.271   6
  -2   3  -2 47731.6 542.265   6
  -2  -3   2 45410.8 608.783   1
   3   2  -2 47627.8 524.490   4
   2   3   2 44668.9 541.077   6
   2   3   2 43291.8 530.284   4
   3  -2   2 44467.0 669.915   2
  -3   2   2 42419.5 628.538   2
   2   3   2 46309.4 561.013   3
   2   3   2 46188.3 588.966   1
  -2  -3   2 42443.4 495.242   4
  -2  -3   2 43973.7 566.449   2
  -3  -2  -2 47278.8 575.848   1
   2  -3  -2 42174.8 501.158   3
   3  -2   1 488753. 1581.89   3
  -2   3  -1 487068. 1794.29   1
  -3   2   1 508463. 1727.56   6
   3   2  -1 567137. 2043.23   1
   2   3   1 499787. 1742.33   3
   2  -3  -1 558229. 1872.27   6
   3  -2   1 484705. 1714.28   6
   2   3   1 511057. 1332.79   2
  -2  -3   1 536555. 1872.22   2
  -2  -3   1 474868. 1870.40   1
  -2  -3   1 494678. 1476.06   5
   3   2  -1 480852. 1411.43   5
  -2   3  -1 502282. 2404.97   2
  -2   3  -1 498797. 1779.21   6
   3   2  -1 541535. 1809.28   4
   2   3   1 495261. 1750.38   4
  -3   2   1 561082. 2422.88   2
  -3  -2  -1 482838. 886.679   2
  -3   2   1 495981. 1853.54   1
   2   3   1 515379. 1982.83   1
  -3  -2  -1 498181. 1921.91   1
   3  -2   1 494820. 1739.96   1
   2   3   1 499316. 1831.61   6
   2  -3  -1 561173. 1868.20   1
   3  -2   1 554282. 2199.66   2
   2  -3  -1 504560. 1675.99   3
  -3  -2  -1 483405. 1929.21   4
   3   2   0 334017. 1526.15   1
   3  -2   0 325408. 1317.79   3
  -2   3   0 299363. 1215.78   3
   3  -2   0 349664. 1479.83   1
  -2   3   0 312317. 1443.27   1
   2   3   0 296995. 1431.69   6
   2   3   0 307944. 1123.41   2
  -3   2   0 336558. 1352.85   6
   2  -3   0 320438. 1423.25   6
  -3   2   0 328311. 1861.37   2
   3  -2   0 330629. 1382.77   6
  -2   3   0 300699. 1355.65   6
  -3   2   0 357906. 1540.68   1
   3   2   0 303032. 1039.42   5
  -2  -3   0 304921. 1092.01   5
  -2  -3   0 332492. 1340.23   2
  -3  -2   0 317750. 1525.86   4
   2   3   0 313586. 1373.74   4
  -2   3   0 331415. 1951.13   2
   3   2   0 306902. 1430.21   4
  -2  -3   0 333869. 1475.41   4
   2  -3   0 261011. 1618.96   2
  -3  -2   0 359152. 1645.27   1
   2   3   0 345000. 1619.63   1
   2   3   0 302609. 1268.21   3
  -3  -2   0 299724. 919.659   2
  -2  -3   0 300030. 1513.01   1
   2  -3   0 320822. 1414.45   1
   2  -3   0 317468. 1266.74   3
  -2   3   1 540334. 1722.11   3
   3  -2  -1 481188. 1768.24   1
   3  -2  -1 481639. 1705.49   6
  -3   2  -1 507513. 1635.38   6
   3   2   1 504181. 1870.81   4
  -3  -2   1 481008. 1968.94   1
   2  -3   1 509798. 1799.08   6
  -2  -3  -1 491649. 1261.39   5
   3   2   1 474018. 1138.51   5
  -3  -2   1 512395. 1903.60   4
  -3   2  -1 536106. 2423.99   2
  -2  -3  -1 498552. 1446.66   2
   2   3  -1 520502. 1588.60   2
   2  -3   1 508677. 2412.59   2
   2   3  -1 474746. 1638.36   4
  -2   3   1 496072. 2361.46   2
  -3  -2   1 501967. 1406.11   2
   2   3  -1 509728. 1537.93   3
  -3   2  -1 531678. 1833.04   1
   2   3  -1 482647. 1846.58   6
   2  -3   1 525741. 1800.05   1
  -2  -3  -1 538271. 1917.61   4
  -2  -3  -1 502263. 1943.79   1
   3   2   1 509866. 1871.31   1
   2  -3   1 494420. 1525.69   3
   3  -2  -1 469929. 1618.27   3
  -2   3   2 47537.9 519.698   3
   2   3  -2 45740.6 492.596   4
  -2   3   2 44868.4 558.557   1
  -2  -3  -2 46381.9 350.352   5
   3   2   2 42842.3 531.969   1
  -2   3   2 46464.8 546.524   6
  -3   2  -2 44168.1 516.863   1
  -3   2  -2 42639.8 689.835   2
  -3  -2   2 43048.1 544.916   4
   2  -3   2 42847.9 704.736   2
  -3  -2   2 44632.1 613.638   1
  -3   2  -2 43288.1 466.711   6
   2   3  -2 45531.6 420.581   3
   3   2   2 48270.4 603.449   4
   2  -3   2 40809.4 512.373   6
   2  -3   2 43909.1 520.453   1
  -2  -3  -2 45860.8 581.304   1
  -3  -2   2 48582.8 500.742   2
   2  -3   2 45560.6 455.448   3
   2  -3   3 413541. 1340.52   3
  -3   2  -3 391443. 1376.63   6
  -3   2  -3 435137. 2203.51   2
  -3   2  -3 407597. 1540.26   1
  -3  -2   3 460001. 1737.69   4
  -2   3   3 405587. 1635.23   6
  -2   3   3 397345. 1715.82   1
   2  -3   3 418981. 2267.01   2
   3   2   3 420732. 1791.72   4
  -3  -2   3 454971. 1967.05   1
   2   3  -3 419026. 1462.20   4
   2   3  -3 424367. 1138.66   3
   2  -3   3 416051. 1605.72   1
  -2  -3  -3 410205. 1726.29   1
   2  -3   3 417664. 1642.35   6
   3   2   3 458286. 1716.04   1
  -2   3   3 412645. 1603.65   3
   2  -3   4 234769. 977.781   3
   3   2   4 222956. 1171.22   1
   2  -3   4 233470. 1194.14   1
  -3   2  -4 235241. 1049.81   6
  -2   3   4 232395. 1314.18   1
   2   3  -4 234688. 1054.37   4
  -3   2  -4 209265. 1518.80   2
  -3   2  -4 252656. 1192.72   1
  -3  -2   4 231813. 1212.68   4
   2  -3   4 230706. 1712.20   2
   3   2   4 246576. 1401.55   4
  -2   3   4 232372. 1243.74   6
  -3  -2   4 235322. 1431.91   1
   2  -3   4 228830. 1208.78   6
   2   3  -4 217657. 698.778   3
  -2  -3  -4 244959. 1371.55   1
   2  -3   5 344798. 1215.23   3
   3   2   5 324846. 1404.00   1
   2  -3   5 330899. 1465.47   6
  -3   2  -5 305599. 1298.97   1
  -3   2  -5 323828. 1230.11   6
  -2   3   5 318992. 1560.92   1
   2  -3   5 328653. 2110.60   2
   3   2   5 322866. 1639.41   4
  -2   3   5 318114. 1470.00   6
  -3  -2   5 348119. 1805.03   1
   2   3  -5 312718. 1164.49   4
   2  -3   5 341433. 1452.24   1
  -2   3   5 377611. 1640.35   3
   3   2   6 14734.3 295.475   1
   3   2   6 14630.5 274.392   6
  -3  -2   6 16246.5 411.508   2
  -2   3   6 14668.0 345.725   1
  -3   2  -6 15658.9 287.450   1
  -3  -2   6 16092.8 397.980   1
  -2   3   6 15021.3 324.904   6
   3   2   6 16233.1 228.868   2
   2  -3   6 15634.6 320.897   6
   3   2   6 14820.5 353.608   4
   2  -3   6 15652.4 481.105   2
  -2   3   6 16013.1 353.637   3
  -3  -2   7 202405. 1501.28   2
   3   2   7 207128. 1008.03   6
  -3  -2   7 204867. 1445.18   1
   2  -3   7 196468. 1739.54   2
  -3   2  -7 205016. 994.411   1
   3   2   7 210948. 985.560   2
   3   2   7 196107. 1315.00   4
  -2   3   7 198447. 1280.67   1
  -2   3   7 205859. 1187.07   6
   2  -3   7 203562. 1168.58   6
   3   2   7 202103. 1048.42   1
  -3  -2   8 122133. 1235.22   2
   3   2   8 131621. 756.607   6
   2  -3   8 128566. 911.497   6
   3  -2  -8 124652. 807.070   4
   3   2   8 128431. 871.600   2
  -2   3   8 128040. 1055.21   1
  -3   2  -8 131238. 769.204   1
   3   2   8 124152. 1062.22   4
   2  -3   8 122180. 1414.30   2
  -3  -2   8 123542. 1127.63   1
   3   2   8 125535. 1212.49   3
   3   2   8 127761. 791.106   1
  -2   3   8 122066. 1040.10   3
   3   2   9 198130. 1352.82   4
   3  -2  -9 210811. 1053.83   4
   3   2   9 214199. 878.119   6
  -3   2  -9 215726. 912.215   1
  -2   3   9 201906. 1340.33   1
  -3   2  -9 212416. 1006.43   1
   2  -3   9 203854. 1906.59   2
   3   2   9 201099. 1596.19   3
  -3  -2   9 210561. 1527.57   1
   3   2   9 209792. 854.857   1
  -3  -2   9 193439. 1624.65   2
   3   2   9 208137. 1232.42   2
   2   3  -9 218216. 1398.45   6
  -2   3   9 213261. 1428.23   3
   2   3 -10 111541. 1013.04   6
   3   2  10 114718. 1002.78   2
  -3  -2  10 110002. 1292.31   2
   2  -3  10 110431. 1458.74   2
  -2   3  10 109328. 1028.37   1
   3   2  10 114091. 1045.52   4
  -3   2 -10 109241. 566.861   1
   3   2  10 112572. 1205.66   3
  -3  -2  10 110312. 1109.43   1
  -2   3  10 112420. 1067.54   3
  -2   3  11 66022.8 814.748   1
   2  -3  11 70562.4 1233.42   2
   2   3 -11 65911.8 790.720   6
   3   2  11 65028.7 800.672   4
   3   2  11 70168.4 991.401   3
  -3  -2  11 65612.5 1066.36   2
  -3  -2  11 66790.1 887.414   1
  -2   3  11 68756.4 868.192   3
   3   2  11 67056.7 830.925   2
   2   3 -12 106030. 1008.60   6
   3   2  12 107945. 1134.63   2
   2  -3  12 107529. 1574.60   2
  -3  -2  12 103907. 1408.03   2
   3   2  12 106060. 1041.28   4
  -2   3  12 104415. 1029.90   1
   3   2  12 108623. 1279.68   3
  -2   3  12 100309. 1078.88   3
  -3  -2  12 102614. 1110.01   1
  -3  -2  13 152515. 1368.60   1
  -3  -2  13 166129. 1862.23   2
   3   2  13 148265. 1234.91   4
   2  -3  13 163209. 1955.33   2
   3   2  13 154353. 1540.58   3
  -2   3  13 170088. 1456.17   3
   2   3 -13 148202. 1198.88   6
   2  -3  14 39968.7 1006.79   2
  -3  -2  14 39399.4 956.751   2
   3   2  14 42110.3 824.451   3
  -2   3  14 41052.0 742.098   3
  -3  -2  15 25787.8 804.374   2
   2  -3  15 27356.1 895.352   2
   3   2  15 27445.0 696.386   3
  -2   3  15 25921.8 601.698   3
  -3  -3   0 80745.8 855.498   1
  -3   3   0 77963.9 780.092   1
   3   3   0 79674.2 760.060   4
  -3   3   0 78748.1 741.129   6
  -3   3  -1 821.185 86.2221   1
  -3  -3   1 1230.30 90.1071   2
  -3  -3   1 1103.43 111.265   1
  -3   3   1 1878.86 130.626   1
  -3  -3  -1 863.197 96.9440   1
   3   3   1 982.488 97.3411   4
  -3  -3  -1 1011.52 57.0086   2
   3   3  -1 916.876 87.7305   4
   3  -3   1 1111.73 127.685   2
  -3   3  -1 878.906 83.9594   6
  -3   3   1 1635.90 113.293   6
  -3   3   2 35263.2 481.862   3
  -3   3  -2 33507.9 499.758   1
  -3   3   2 33953.2 534.814   1
  -3  -3   2 33908.0 582.831   1
  -3  -3  -2 33750.2 537.028   1
  -3   3  -2 33039.7 469.184   6
  -3   3   2 32740.6 488.612   6
  -3  -3   2 33911.2 480.256   2
   3  -3   2 33681.1 652.421   2
   3   3  -2 34305.2 473.036   4
   3   3   2 36064.3 536.886   4
  -3   3  -3 9277.44 260.414   1
  -3  -3   3 9781.39 318.474   1
   3   3   3 9246.35 263.461   6
  -3   3   3 9208.23 263.832   6
   3   3   3 9044.45 275.081   4
  -3  -3   3 8735.49 262.580   4
   3  -3   3 9486.04 365.169   2
  -3   3   3 9313.44 290.568   1
   3   3  -3 9048.81 237.993   4
  -3   3   3 8949.41 251.924   3
  -3  -3  -3 9115.29 275.978   1
  -3   3  -3 9464.61 248.900   6
  -3  -3   3 8993.16 270.239   2
  -3   3   4 71594.4 739.692   3
  -3  -3   4 69666.0 855.426   1
  -3  -3   4 67713.0 778.253   2
   3   3   4 67785.8 698.831   6
   3   3   4 70283.7 777.496   4
  -3   3  -4 70277.7 706.539   1
  -3  -3   4 63396.5 685.524   4
  -3   3  -4 68181.6 658.454   6
  -3   3   4 73146.1 811.769   1
   3  -3   4 68746.6 988.145   2
   3   3   4 69361.4 824.205   3
   3   3  -4 76192.5 675.662   4
  -3   3   4 73876.0 756.776   6
  -3  -3  -4 70793.5 759.865   1
  -3   3   5 908.922 95.7922   3
  -3   3   5 1011.59 107.790   1
  -3  -3   5 1333.05 129.683   1
   3   3  -5 1272.30 64.0781   3
  -3  -3   5 703.946 83.5282   4
  -3   3  -5 823.529 82.9037   1
   3  -3   5 1277.50 156.635   2
  -3   3  -5 778.850 75.6532   6
  -3   3   5 620.285 79.7430   6
   3   3  -5 713.010 69.6857   4
   3   3   5 856.731 98.5164   1
  -3  -3   5 902.322 107.441   2
   3   3   5 667.934 76.8634   6
   3   3   5 757.936 94.1811   4
   3   3   5 757.407 104.439   3
  -3  -3  -5 859.967 93.0328   1
  -3   3   6 53073.3 668.363   3
  -3  -3   6 47743.8 730.495   1
   3   3   6 45615.9 608.576   1
   3  -3   6 45654.6 584.481   6
  -3  -3   6 48964.3 739.632   2
  -3   3  -6 51048.0 553.896   6
   3  -3   6 47536.8 588.042   1
   3  -3   6 47571.7 863.125   2
   3   3   6 48670.3 579.888   6
   3   3   6 48762.7 670.705   4
   3   3  -6 52177.7 512.358   4
  -3   3   6 49688.3 691.754   1
   3   3   6 48804.4 741.942   3
  -3  -3  -6 48811.7 650.499   1
  -3   3  -6 49784.8 577.479   1
   3   3  -6 52599.8 362.598   3
  -3  -3   6 47078.4 584.541   4
   3  -3   7 45747.2 586.258   6
  -3  -3   7 47825.8 743.588   1
   3   3   7 48986.6 577.072   6
  -3   3   7 44563.7 666.577   1
   3   3   7 44797.4 598.747   1
   3   3   7 47525.1 385.785   2
  -3   3  -7 48505.9 523.311   6
   3  -3   7 50729.8 938.664   2
   3   3  -7 49210.3 466.000   4
   3   3   7 41815.6 713.071   3
   3  -3   7 46081.6 571.441   1
  -3  -3   7 45847.8 753.820   2
   3   3   7 47289.6 378.550   2
  -3  -3   7 45099.1 550.494   4
   3   3  -7 47761.2 310.194   3
   3   3   7 47743.9 676.171   4
  -3  -3  -7 48278.6 610.643   1
  -3   3  -7 46970.5 544.941   1
  -3   3   7 49166.6 664.481   3
  -3   3  -8 45827.8 536.854   1
   3  -3   8 44705.0 575.858   6
   3   3   8 43250.3 574.247   1
  -3  -3   8 42329.9 761.317   2
   3   3   8 46323.7 549.519   6
   3   3   8 45269.6 451.553   2
  -3  -3   8 43236.4 711.154   1
  -3   3  -8 43913.1 488.860   6
   3  -3   8 45086.3 893.702   2
  -3   3   8 44347.0 688.232   1
   3   3   8 43844.4 661.208   4
   3   3   8 45615.2 525.829   1
   3   3   8 47446.2 772.074   3
  -3   3   8 49172.5 688.254   3
   3   3   9 4158.68 161.192   2
  -3  -3   9 4380.78 267.741   2
  -3  -3   9 4254.39 235.656   1
   3   3   9 4184.32 161.216   6
  -3   3  -9 4151.28 159.875   1
  -3   3  -9 4045.56 146.328   6
   3  -3   9 4140.68 293.202   2
   3   3   9 3905.56 204.401   4
   3   3   9 4141.83 159.353   1
  -3   3   9 3938.31 217.530   1
  -3   3   9 3743.84 202.205   3
   3   3   9 3530.96 225.468   3
  -3  -3  10 15269.5 513.432   2
  -3  -3  10 13219.8 410.496   1
  -3   3  10 12542.6 387.342   1
   3  -3  10 13124.6 519.316   2
  -3   3 -10 13620.0 273.906   1
   3   3  10 13945.7 386.447   4
   3   3  10 15144.8 471.539   3
  -3   3  10 14136.7 394.728   3
  -3  -3  11 13895.0 429.841   1
   3  -3  11 13764.1 549.613   2
  -3  -3  11 13155.3 497.894   2
   3   3  11 14796.4 402.995   4
  -3   3  11 15182.3 432.650   1
   3   3  11 14365.3 475.637   3
  -3   3  11 14130.8 404.973   3
  -3  -3  12 17575.2 611.520   2
   3  -3  12 17652.7 646.775   2
  -3  -3  12 16799.2 478.037   1
   3   3  12 17823.4 453.801   4
   3   3  12 16971.6 517.209   3
  -3   3  12 17399.7 475.060   1
  -3   3  12 18901.0 480.431   3
  -3  -3  13 2517.36 196.582   1
   3  -3  13 2365.55 270.974   2
   3   3  13 2437.26 180.393   4
  -3  -3  13 2433.77 260.392   2
   3   3  13 2454.39 220.684   3
  -3   3  13 2462.21 198.347   1
   3   3 -13 2484.17 185.858   6
  -3   3  13 2907.78 206.227   3
  -3  -3  14 23315.4 766.330   2
   3  -3  14 23275.3 795.218   2
   3   3  14 22255.4 632.276   3
  -3   3  14 24221.7 574.368   3
   0   4   0 120386. 978.413   6
   0   4   0 102405. 1029.48   2
   0  -4   0 113068. 1092.68   2
  -4   0   0 110087. 895.974   2
   0  -4   0 114076. 810.696   3
   0   4   0 119084. 952.774   1
  -4   0   0 106029. 913.187   1
   0   4   0 111277. 727.463   3
   0   4   1 405990. 1783.96   6
   0   4  -1 451116. 2185.57   2
  -4   0  -1 439846. 1827.09   2
   0   4   1 434849. 2154.73   2
   4   0   1 423364. 1729.83   1
   0  -4   1 417437. 2137.73   2
   0   4  -1 425592. 1336.45   3
   0  -4  -1 453314. 2063.55   2
   0   4  -1 452321. 1898.40   6
   0  -4   1 430220. 1465.29   3
   0   4  -1 453617. 1859.61   1
   0   4   1 415673. 1787.87   1
   0   4   1 444029. 1559.07   3
  -4   0   1 424114. 1864.42   1
  -4   0  -1 424660. 1797.38   1
   0  -4  -1 424943. 1647.82   3
   0   4  -2 143159. 1066.79   6
   0   4   2 137790. 1030.74   6
   0  -4   2 142646. 774.235   3
   0  -4   2 132231. 1241.94   2
   0   4   2 130665. 1166.60   2
  -4   0  -2 132504. 988.313   2
   0  -4  -2 132921. 970.034   3
   0   4  -2 141252. 1032.39   1
   0   4   2 137279. 1011.57   1
   0   4   2 145676. 947.670   3
  -4   0   2 134186. 1073.35   1
  -4   0  -2 134797. 987.986   1
   0   4  -2 152942. 744.539   3
   4   0   2 134713. 963.950   1
   0   4  -3 265708. 886.647   3
   0   4  -3 311738. 1565.64   6
   0   4   3 274533. 1450.27   6
  -4   0   3 308295. 1671.05   1
   4   0   3 312743. 1798.99   4
   4   0   3 288584. 1358.95   1
  -4   0  -3 300598. 1463.13   2
   0  -4   3 291050. 1901.93   2
   0   4  -3 299942. 1509.28   1
   0  -4   3 286918. 1016.07   3
   0   4   3 271986. 1429.30   1
   0   4   3 295154. 1421.85   3
   0   4   3 269708. 1679.11   2
  -4   0  -3 278660. 1383.86   1
  -4   0  -4 49284.9 581.678   1
   0   4   4 45056.8 585.600   6
   0  -4   4 48446.0 794.702   2
   4   0   4 45058.6 531.067   1
   0   4  -4 50977.5 624.317   1
  -4   0  -4 47616.5 586.755   2
   0   4  -4 49270.6 627.286   6
   0   4   4 44320.5 690.866   2
   4   0   4 48055.6 542.243   2
   0  -4   4 51084.3 387.176   3
   4   0   4 46429.8 707.280   4
   0   4   4 47681.5 601.306   3
   0   4   4 44010.0 576.423   1
  -4   0   4 49099.9 682.089   1
  -4   0  -5 346599. 1462.81   1
  -4   0  -5 374154. 1601.65   2
   0   4  -5 357284. 1720.85   6
   4   0   5 377928. 1500.61   1
   0   4   5 353236. 1645.98   6
   4   0   5 369749. 1998.04   4
   4   0   5 356060. 1317.68   6
   4   0   5 358221. 1630.88   2
   0   4   5 335211. 1902.00   2
   4   0  -5 373530. 1650.25   4
   0   4  -5 345237. 1635.02   1
   0  -4   5 345284. 869.437   3
   0   4   5 398201. 1822.97   3
   0   4   5 343912. 1627.24   1
   0  -4   5 386679. 2330.74   2
  -4   0   5 400287. 1992.21   1
  -4   0  -6 479326. 1863.43   2
   0  -4   6 517144. 2853.05   2
   0   4   6 434150. 1840.47   6
   4   0   6 465355. 1603.70   1
   4   0   6 505481. 2361.87   4
   4   0   6 459055. 1487.55   6
  -4   0  -6 453634. 1635.68   1
   4   0  -6 445717. 1748.19   4
   0   4  -6 437697. 1849.62   1
   0   4  -6 434013. 1908.38   6
   0   4   6 444956. 2006.97   3
   0   4   6 431140. 1855.22   1
  -4   0   6 441228. 2135.36   1
   4   0   6 490547. 2021.90   2
   0   4   7 23276.4 434.929   1
   0   4  -7 24436.7 457.413   6
   4   0   7 23128.9 344.732   1
   0   4   7 22886.5 419.521   6
   4   0   7 23009.2 325.688   6
   4   0  -7 22731.8 374.245   4
   4   0   7 21689.3 497.954   4
   4   0   7 22185.6 457.057   2
   0  -4   7 21288.5 588.505   2
   0  -4   7 28116.7 422.528   4
  -4   0  -7 21354.6 403.178   2
   0   4  -7 23377.0 432.121   1
   0   4   7 17735.3 418.525   3
  -4   0  -7 22180.1 343.990   1
  -4   0   7 22481.0 501.542   1
  -4   0   8 22109.0 504.871   1
   0   4   8 22435.6 429.390   1
   4   0   8 24217.5 327.521   1
   4   0   8 23478.4 311.711   6
   4   0  -8 23621.0 354.420   4
   4   0   8 23597.5 532.225   4
  -4   0  -8 22850.3 323.507   1
   0  -4   8 20733.5 597.110   2
   0  -4   8 23356.6 392.169   4
   0   4  -8 22516.9 433.252   6
   4   0   8 22133.4 492.653   2
   0   4  -8 21810.2 417.613   1
   0   4   8 24648.3 514.217   3
   0   4   8 22808.7 413.595   6
   0   4   9 408504. 1841.35   1
   0   4  -9 422771. 1881.54   6
   4   0  -9 402084. 1287.15   4
   0   4   9 411150. 1776.56   6
   4   0   9 403837. 2196.30   2
   0  -4   9 398396. 2689.41   2
   4   0   9 428360. 2292.45   4
   0   4  -9 422075. 1849.47   1
   0   4   9 397793. 2122.77   3
  -4   0  -9 385251. 1154.22   1
  -4   0   9 388170. 2135.60   1
   0   4 -10 97594.2 904.282   6
  -4   0  10 100108. 1109.30   1
   0   4  10 99564.1 914.742   1
   0  -4  10 100208. 1422.51   2
   4   0  10 97004.5 1129.57   2
   0   4  10 100138. 863.185   6
   4   0  10 102117. 1119.30   4
   0   4 -10 99690.0 897.287   1
   0   4  10 102537. 1113.29   3
   0   4 -11 1510.05 123.039   6
  -4   0  11 1744.08 165.985   1
   0   4  11 1632.34 128.727   1
   0  -4  11 1482.03 204.848   2
   0   4  11 1635.92 118.212   6
   4   0  11 1393.10 160.447   2
   4   0  11 2032.81 178.217   4
   0   4 -11 1584.72 124.094   1
  -4   0  12 38482.3 728.349   1
   0  -4  12 40287.7 971.736   2
   4   0  12 37014.5 765.898   2
   4   0  12 39475.3 708.288   4
   4   0  12 39689.1 791.002   3
   0   4  12 39797.2 736.913   3
   0  -4  13 245617. 2488.68   2
   4   0  13 234796. 1731.78   4
   4   0 -13 243637. 1864.42   5
   4   0  13 240894. 1969.10   3
  -4   0  13 243179. 1857.82   1
   0   4  13 235349. 1847.69   3
   0  -4  14 1238.53 229.876   2
   4   0 -14 1255.16 161.531   5
   4   0  14 1046.71 167.291   3
   0   4  14 1012.60 152.664   3
  -4   1  14 2005.10 156.961   3
  -1  -4  14 2467.86 302.600   2
   4  -1  14 2139.62 249.120   2
   4  -1  14 2275.06 216.545   3
   4   1 -14 2286.95 201.199   5
   1   4  14 2185.33 208.525   3
  -4   1  13 28938.3 532.199   3
  -1  -4  13 29731.6 877.004   2
   1   4  13 28002.3 504.812   4
   4  -1  13 28099.5 750.757   2
   4   1 -13 31353.1 673.100   5
   4  -1  13 28227.4 617.698   4
  -4   1  13 30458.9 657.963   1
   4  -1  13 32394.6 718.756   3
   1   4  13 29525.1 664.736   3
  -4   1  12 73094.3 1009.95   1
  -4   1  12 70667.4 809.853   3
  -1  -4  12 72934.4 1310.76   2
   4   1 -12 73914.6 993.962   5
   1   4  12 73662.6 822.593   4
   1   4  12 72561.4 1035.77   3
   4  -1  12 73338.0 980.513   4
  -4   1  11 42986.7 612.937   3
  -1   4 -11 41768.7 545.879   6
  -1  -4  11 40715.4 948.070   2
   4   1 -11 42400.2 730.805   5
   4  -1  11 43588.6 867.287   2
   4  -1  11 42681.1 756.203   4
   1   4  11 44037.1 632.621   4
   1   4  11 45145.9 791.527   3
  -1   4 -11 41392.4 547.102   1
  -4   1  11 43796.0 768.747   1
  -4   1  10 10244.2 293.913   3
   4  -1  10 9513.65 356.993   4
  -1   4 -10 9734.84 272.582   6
  -1  -4  10 9423.49 444.103   2
   1   4  10 9961.70 271.274   6
   4   1 -10 9648.80 345.119   5
   1   4  10 10010.7 297.955   4
   1   4  10 10384.0 284.397   1
  -1  -4  10 9462.64 341.138   1
   1   4  10 10361.2 366.347   3
  -1   4 -10 10186.3 278.821   1
  -4   1  10 8958.80 339.698   1
   4  -1  10 9545.66 393.509   2
   1   4   9 51680.3 632.550   1
  -1   4  -9 50134.8 608.975   6
   4   1  -9 52289.9 388.478   4
   4  -1   9 49471.7 848.329   2
  -4   1   9 50544.9 627.194   3
   1   4   9 51084.3 610.867   6
   4  -1   9 49071.9 792.109   4
   1   4   9 48803.6 641.552   4
  -1  -4   9 47246.6 716.899   1
   1   4   9 48539.9 757.677   3
  -4   1   9 49677.2 771.039   1
  -1   4  -9 51435.9 625.656   1
  -1  -4   9 47828.3 949.988   2
  -4  -1  -9 52090.2 455.663   1
  -1   4  -8 245458. 1368.78   6
  -1  -4   8 255897. 1270.95   4
   4  -1   8 260517. 1136.96   6
  -4  -1  -8 262664. 1149.08   1
  -1  -4   8 255910. 1687.72   1
   1   4   8 257521. 1392.39   6
  -1  -4   8 241609. 2032.91   2
   4  -1   8 249179. 1785.17   4
   4   1  -8 255341. 1023.51   4
   1   4   8 254734. 1468.65   4
   4  -1   8 247194. 1799.28   2
   1   4   8 254512. 1669.25   3
  -4   1   8 250022. 1681.64   1
  -1   4  -8 252279. 1363.05   1
   4  -1   8 255275. 1116.70   1
   1   4   8 258017. 1409.10   1
  -1  -4   7 32277.3 586.594   1
   4  -1   7 31799.5 418.668   6
  -1   4  -7 32327.0 500.259   6
   1   4   7 31423.3 488.324   6
   1   4   7 31414.3 483.527   1
  -1  -4   7 30796.1 694.011   2
   4  -1   7 30776.7 614.971   2
   4   1  -7 32362.6 411.282   4
   1   4   7 29725.5 521.486   2
  -1  -4   7 30758.6 439.563   4
   1   4   7 33146.6 524.473   4
  -4   1   7 32462.4 600.745   1
   1   4   7 30870.8 571.720   3
  -1   4  -7 30464.6 480.379   1
  -4  -1  -7 32466.1 437.412   1
   4   1  -7 30593.8 439.945   3
   4  -1   7 31368.1 416.455   1
   4  -1   6 33242.2 451.562   1
   1   4   6 31958.7 492.583   6
   4  -1   6 31933.9 435.844   6
  -1  -4   6 31799.1 672.984   2
   1   4   6 30675.7 543.601   2
   4   1  -6 34365.7 445.519   4
   4  -1   6 30777.1 585.111   2
  -1   4  -6 31508.8 493.114   6
  -1  -4   6 31326.5 447.421   4
   1   4   6 32897.6 511.243   4
  -4  -1  -6 33351.1 463.427   1
  -4   1   6 32686.5 581.777   1
   1   4   6 34352.2 578.643   3
  -1   4  -6 33246.5 503.434   1
   1   4   6 31647.8 486.087   1
  -1  -4   6 33783.5 601.941   1
   4   1  -6 31782.6 441.318   3
   4   1  -5 5065.08 177.504   3
   1   4   5 4881.32 198.348   6
   4  -1   5 4805.23 176.365   1
  -1  -4   5 4397.82 247.896   2
   4   1  -5 5204.22 186.526   4
  -4  -1  -5 4427.59 178.468   1
   4  -1   5 4902.51 232.484   2
   1   4   5 4262.71 206.749   2
  -1   4  -5 5009.63 199.905   6
  -1  -4   5 4327.90 170.733   4
   1   4   5 4582.91 191.771   4
  -4   1   5 4509.91 215.992   1
   1   4   5 4568.97 207.163   3
   1   4   5 4683.86 193.376   1
  -1   4  -5 5543.07 209.750   1
   4  -1   5 4514.05 163.396   6
  -1  -4   5 4533.21 225.957   1
  -4  -1  -4 284260. 925.210   2
   4   1  -4 286760. 1268.17   3
  -1  -4   4 303383. 1749.49   1
   1   4   4 275153. 1544.28   2
   4  -1   4 286620. 1362.68   1
   1   4   4 292061. 1514.57   6
  -1   4  -4 290544. 1490.88   6
   1   4   4 275406. 1434.65   4
   4  -1   4 289713. 1306.02   6
  -1  -4   4 309276. 1983.32   2
  -4  -1  -4 279614. 1424.80   1
   4   1  -4 305652. 1460.24   4
   4  -1   4 290804. 1660.82   2
  -1  -4   4 273190. 1328.27   4
  -4   1   4 285351. 1646.98   1
   1   4   4 289319. 1475.02   1
   1   4   4 289805. 1531.65   3
  -1   4  -4 284350. 1462.48   1
  -4  -1  -3 12553.0 309.145   1
  -1   4  -3 12789.4 314.989   6
   4  -1   3 11693.0 277.996   1
  -4  -1  -3 13119.7 216.403   2
   1   4   3 12567.0 314.904   6
   1   4   3 12369.7 334.972   2
  -1  -4   3 13355.1 367.227   1
   4  -1   3 11731.4 264.946   6
  -1  -4   3 11446.3 362.979   2
   4   1  -3 13384.0 321.954   4
   4  -1   3 13466.2 341.937   2
   1   4   3 13981.4 321.637   4
  -4   1   3 13118.3 347.294   1
   1   4   3 12074.7 304.987   1
   1   4   3 12194.1 300.480   3
  -1   4  -3 12535.6 306.451   1
  -1   4  -2 153409. 806.371   3
  -1   4  -2 139502. 1020.21   6
   4  -1   2 138190. 970.705   1
  -4  -1  -2 142323. 1056.24   1
   4  -1   2 137341. 905.697   6
   1   4   2 144362. 1081.85   6
  -4  -1  -2 155448. 820.644   2
  -1  -4   2 140160. 1216.67   2
  -1  -4   2 148642. 1184.56   1
   1   4   2 153837. 1025.21   4
  -4   1   2 148658. 1139.72   1
   1   4   2 142598. 1042.44   1
   1   4   2 146679. 985.187   3
  -1   4  -2 140908. 1023.37   1
   4   1  -2 141554. 1057.72   4
   1   4   2 139776. 1072.11   2
  -1   4  -1 22735.2 328.285   3
   1   4   1 21253.9 413.173   6
   4   1  -1 24480.5 456.164   4
  -1  -4   1 22497.8 473.051   2
  -4   1   1 20922.1 451.768   2
  -4  -1  -1 23589.6 348.078   2
   1   4   1 22948.8 453.342   2
   1  -4  -1 22549.2 481.208   2
   1   4   1 21361.7 378.536   4
  -4   1   1 22240.7 425.970   1
   1   4   1 21558.4 405.837   1
   1   4   1 23695.2 369.317   3
  -1  -4   1 24323.0 481.202   1
   1  -4  -1 20335.7 358.922   3
  -1   4  -1 22688.8 415.494   6
  -4  -1  -1 21742.6 420.116   1
  -1   4  -1 23003.7 421.065   1
   1   4   0 161032. 1140.66   6
  -4  -1   0 143885. 1100.76   1
  -1  -4   0 155405. 1188.58   2
  -4   1   0 136401. 1194.62   2
   1  -4   0 156442. 1353.88   2
  -4   1   0 151389. 1086.03   1
   1   4   0 147230. 972.210   4
   4   1   0 144402. 1123.90   4
   1   4   0 149848. 1134.08   2
   1   4   0 152911. 877.392   3
   1  -4   0 148261. 934.489   3
  -1   4   0 143744. 1045.46   1
  -1   4   0 164098. 933.514   3
  -1   4   0 144468. 1056.99   6
   1   4  -1 21547.1 423.935   6
  -4  -1   1 20862.0 428.933   1
  -1   4   1 22379.4 418.250   6
   1   4  -1 20445.2 430.676   2
   4   1   1 22680.7 459.476   4
   1  -4   1 22635.4 537.609   2
  -1  -4  -1 21483.1 424.475   2
   1   4  -1 22785.1 374.525   4
  -4   1  -1 21262.4 400.775   1
   1   4  -1 20865.0 298.101   3
   1  -4   1 21049.4 331.614   3
  -1   4   1 22134.0 418.348   1
  -1   4   1 21255.0 347.165   3
  -4   1  -1 19467.6 451.049   2
  -4   1  -2 144411. 1251.10   2
   1   4  -2 144289. 1087.90   6
  -4  -1   2 141498. 1141.67   1
   1   4  -2 138437. 1143.47   2
   4   1   2 139757. 1153.67   4
   1  -4   2 138373. 1331.41   2
  -4   1  -2 140969. 1004.00   1
   4   1   2 141740. 1027.52   1
   1   4  -2 149695. 934.380   4
   1  -4   2 147157. 839.944   3
   1   4  -2 143222. 708.874   3
  -1   4   2 146172. 952.676   3
  -1   4   2 145742. 1080.43   1
  -1   4   2 145378. 1067.77   6
  -4   1  -3 11025.5 345.427   2
  -1   4   3 10724.0 295.540   6
  -4  -1   3 11157.7 330.085   1
   4   1   3 12024.7 347.422   4
   1  -4   3 11404.3 400.337   2
   4   1   3 9973.17 267.485   1
  -4   1  -3 10975.9 278.369   1
   1  -4   3 11657.6 225.822   3
   1   4  -3 11611.8 314.903   6
   1   4  -3 12442.7 183.472   3
  -1   4   3 10939.1 274.081   3
  -1   4   3 10813.3 297.063   1
  -1   4   4 288038. 1532.55   1
   1   4  -4 291465. 1572.84   6
  -4  -1   4 296993. 1716.04   1
  -1   4   4 293439. 1522.89   6
  -4   1  -4 287797. 1723.74   2
   1  -4   4 298615. 2097.12   2
   4   1   4 287027. 1694.09   4
   4   1   4 277555. 1367.08   1
  -4   1  -4 284707. 1380.34   1
   1  -4   4 295278. 1067.29   3
  -1   4   4 279695. 1457.94   3
   1   4  -4 274624. 681.838   3
  -1   4   5 5025.94 208.514   1
  -1   4   5 5033.71 204.343   6
   1  -4   5 4619.96 274.722   2
   4   1   5 5079.31 234.627   4
   1   4  -5 4609.31 204.671   6
  -4   1  -5 5015.14 240.217   2
   4   1   5 4721.19 181.790   1
   4   1   5 5297.89 137.551   2
  -4   1  -5 5753.17 195.340   1
  -4  -1   5 4547.38 222.413   1
   1  -4   5 5191.05 136.906   3
  -1   4   5 4873.56 203.746   3
   1   4  -6 32044.2 533.337   6
   1  -4   6 33427.5 736.708   2
  -4  -1   6 31180.0 580.728   1
   4   1   6 30929.2 577.912   4
   4   1   6 32924.9 455.592   1
   4   1   6 34169.9 416.329   2
  -1   4   6 34092.2 548.040   1
  -1   4   6 32445.9 532.682   3
   1  -4   6 34165.1 336.549   3
  -4   1  -6 33312.7 451.984   1
  -1   4   6 33386.7 516.811   6
  -1   4   7 33911.9 546.514   1
   1   4  -7 33956.0 552.593   6
   1  -4   7 33187.8 756.499   2
   4   1   7 33976.8 445.386   1
   4   1   7 33304.8 608.750   4
   4   1   7 34956.6 470.768   2
  -4   1  -7 33965.8 438.752   1
  -1   4   7 34186.8 567.454   3
   1  -4   7 33307.7 309.290   3
  -4  -1   7 34341.2 632.030   1
  -1   4   8 244351. 1470.77   1
  -4  -1   8 240177. 1692.20   1
  -1   4   8 252500. 1421.59   6
   4   1   8 248653. 1399.03   2
   1  -4   8 257354. 2166.33   2
   4   1   8 260055. 1144.90   1
   4   1   8 278763. 1851.11   4
  -1   4   8 277455. 1690.76   3
  -4   1  -8 267348. 1171.53   1
   1   4  -8 255888. 1531.52   6
   1   4  -9 50799.9 691.111   6
  -4   1  -9 51032.8 453.873   1
  -1   4   9 49598.5 676.633   1
  -1   4   9 53069.5 660.830   6
   1  -4   9 47202.4 966.094   2
  -4  -1   9 48452.6 776.495   1
   4   1   9 49248.0 756.681   4
   4   1   9 50439.0 677.916   2
   4   1   9 51096.2 431.485   6
  -1   4   9 56005.9 789.339   3
   4   1  10 10120.2 352.193   4
  -1   4  10 10863.9 333.403   1
  -4  -1  10 9196.93 355.474   1
   1  -4  10 10107.0 479.209   2
  -1   4  10 10317.7 297.006   6
   1   4 -10 9959.81 312.901   6
   4   1  10 9835.02 323.598   2
  -1   4  10 10684.4 353.472   3
   4   1  11 43309.7 715.926   2
   1  -4  11 46053.8 1039.11   2
  -4  -1  11 46115.4 788.907   1
   4   1  11 44723.2 741.368   4
  -1   4  11 46765.4 684.608   1
   1   4 -11 44838.6 655.106   6
   4   1  11 47678.8 862.653   3
  -1   4  11 47732.7 762.434   3
   4   1  12 68980.1 1059.02   3
  -1   4  12 66317.7 813.367   1
   4   1  12 65698.3 884.808   4
  -4  -1  12 65346.4 959.291   1
   1   4 -12 67572.1 811.129   6
   1  -4  12 63019.6 1224.35   2
   1   4 -12 66829.6 783.453   1
  -1   4  12 62587.7 902.443   3
   1  -4  13 25744.2 817.313   2
  -4  -1  13 27115.4 636.477   1
   4   1  13 27850.2 696.209   3
  -1   4  13 27770.6 629.037   3
   4   1  13 27458.8 593.577   4
  -4  -1  14 2052.97 248.199   2
   1  -4  14 1428.01 242.552   2
   4   1  14 2049.12 214.596   3
  -1   4  14 2337.04 203.960   3
  -4   2  14 12838.8 398.375   3
  -2  -4  14 13482.3 616.131   2
   4  -2  14 12074.2 561.151   2
   2   4  14 13080.2 476.454   3
  -4   2  13 60472.4 828.464   3
  -2  -4  13 56183.6 1188.42   2
   4  -2  13 58702.6 930.736   4
   4  -2  13 57808.5 1152.76   2
   2   4  13 61265.9 830.673   4
   2   4  13 56251.3 941.604   3
  -4   2  13 58059.8 930.398   1
  -4   2  12 134080. 1200.68   3
   4  -2  12 134727. 1404.52   4
  -2  -4  12 127872. 1724.43   2
   4  -2  12 126573. 1640.58   2
   2   4  12 131431. 1185.70   4
  -2  -4  12 128810. 1363.08   1
   4   2 -12 134931. 1357.84   5
   2   4  12 135060. 1442.30   3
  -4   2  12 127020. 1344.41   1
  -4   2  11 79998.2 903.993   3
   4   2 -11 81471.8 1020.56   5
   4  -2  11 79455.9 1085.30   4
  -2  -4  11 75803.7 1271.07   2
   4  -2  11 75839.0 1234.65   2
  -2  -4  11 78288.5 998.286   1
   2   4  11 79291.4 907.365   4
  -4   2  11 80154.1 1047.02   1
  -2  -4  10 42779.8 716.298   1
  -4   2  10 45824.7 669.280   3
  -2   4 -10 47429.5 589.614   1
  -2  -4  10 43972.3 933.055   2
  -2   4 -10 46645.4 572.214   6
   2   4  10 46733.3 583.532   6
   4   2 -10 44390.5 734.397   5
   4  -2  10 44601.4 909.954   2
   2   4  10 49218.6 713.946   4
  -4   2  10 45574.2 775.689   1
   2   4  10 47927.3 813.424   3
   2   4  10 45426.6 576.475   1
  -2  -4   9 51106.3 771.519   1
  -2   4  -9 52011.6 633.677   1
  -4   2   9 52717.5 698.241   3
   2   4   9 50179.8 606.501   6
  -2   4  -9 51816.1 617.007   6
   4   2  -9 53209.2 782.165   5
   4  -2   9 51831.3 957.469   2
   2   4   9 49130.5 698.608   4
   4   2  -9 50770.3 396.668   4
  -4   2   9 49489.0 783.598   1
   2   4   9 50388.3 818.776   3
   2   4   9 51142.6 609.944   1
  -2  -4   9 51159.7 960.476   2
  -2   4  -8 200056. 1256.79   1
  -4   2   8 196549. 1317.67   3
  -2  -4   8 194904. 1506.49   1
  -4  -2  -8 202087. 1130.88   1
   2   4   8 199167. 1242.61   6
  -2  -4   8 188206. 1763.31   2
  -2   4  -8 192911. 1194.94   6
   4   2  -8 201073. 1452.28   5
   4  -2   8 187673. 1728.70   2
   4   2  -8 201531. 929.661   4
   2   4   8 195651. 1367.25   4
  -4   2   8 191564. 1508.16   1
   2   4   8 198805. 1563.62   3
   2   4   8 195568. 1222.72   1
   4   2  -8 202635. 1071.57   3
  -2  -4   7 224900. 1590.95   1
  -4   2   7 225958. 1374.47   3
   2   4   7 228753. 1446.05   4
   2   4   7 237994. 1383.19   6
  -2  -4   7 222439. 1831.43   2
  -2   4  -7 236512. 1332.46   6
   4   2  -7 234265. 1492.45   5
   4  -2   7 220581. 1817.60   2
  -2  -4   7 232801. 1318.15   4
   4   2  -7 242169. 1116.19   4
   2   4   7 221508. 1349.09   2
  -4  -2  -7 235201. 1264.97   1
  -4   2   7 225247. 1591.20   1
   2   4   7 235592. 1628.49   3
   2   4   7 237328. 1357.12   1
   4  -2   7 232035. 1259.91   1
   4   2  -7 238750. 1141.89   3
   4  -2   7 228909. 1267.13   6
  -2   4  -7 237714. 1362.81   1
   2   4   6 25634.2 460.939   6
   2   4   6 25264.8 474.009   4
  -2   4  -6 25608.0 441.182   6
  -4   2   6 25598.4 452.751   3
  -4  -2  -6 25401.6 437.788   1
  -2  -4   6 25423.1 601.672   2
   4   2  -6 25814.3 476.648   5
   4  -2   6 24108.2 579.951   2
   2   4   6 24450.2 421.870   2
  -2  -4   6 25848.7 439.926   4
   4   2  -6 26148.8 387.802   4
  -4   2   6 25474.4 526.418   1
   2   4   6 25773.7 452.250   1
   2   4   6 25149.7 513.440   3
   4  -2   6 23997.7 411.754   6
   4  -2   6 24452.3 416.831   1
  -2  -4   6 26265.1 546.762   1
  -2   4  -6 26345.5 455.602   1
   4   2  -6 25759.5 369.321   3
  -2   4  -5 172747. 1148.33   6
   4   2  -5 167996. 926.509   3
  -4  -2  -5 189668. 1243.22   1
   2   4   5 173099. 1064.29   2
   4   2  -5 176515. 1053.07   4
   4  -2   5 178334. 1547.17   2
  -4   2   5 170255. 1326.82   1
   4   2  -5 172082. 1161.00   5
   2   4   5 169578. 1205.10   4
   2   4   5 180754. 1230.85   6
   2   4   5 172709. 1159.70   1
   2   4   5 167575. 1269.34   3
  -2  -4   5 181111. 1522.82   2
  -2  -4   5 177425. 1390.46   1
  -2   4  -5 174909. 1173.89   1
  -2   4  -4 301503. 1532.20   6
  -2  -4   4 288232. 1819.61   2
   2   4   4 305888. 1603.00   6
   4   2  -4 288643. 1450.45   5
   2   4   4 301507. 1322.95   2
   4   2  -4 297575. 1409.57   4
  -4   2   4 305471. 1753.83   1
   2   4   4 302606. 1553.04   1
   4  -2   4 297127. 1934.97   2
   2   4   4 289565. 1551.21   4
   2   4   4 298457. 1640.36   3
  -4  -2  -4 301777. 1571.81   1
  -2   4  -4 303123. 1556.95   1
  -2  -4   4 298185. 1768.00   1
  -2  -4   3 99626.1 1011.82   1
  -2   4  -3 102156. 892.764   6
   2   4   3 103117. 933.664   6
   2   4   3 106239. 780.215   2
  -2  -4   3 105273. 1056.18   2
   4   2  -3 104847. 830.972   5
   4   2  -3 105891. 881.287   4
  -4   2   3 103052. 998.238   1
   2   4   3 104924. 919.205   4
   4  -2   3 106333. 1093.50   2
   2   4   3 109207. 953.861   3
  -4  -2  -3 108355. 970.947   1
  -2   4  -3 102811. 912.384   1
   2   4   2 25343.6 464.241   6
  -2  -4   2 25891.4 514.908   1
  -2   4  -2 24590.0 442.847   6
   2   4   2 26231.9 394.242   2
  -2  -4   2 25837.2 501.567   2
   4   2  -2 26359.1 396.556   5
   4   2  -2 25963.8 450.977   4
  -4   2   2 25777.0 492.803   1
   2   4   2 24810.5 442.327   4
   4  -2   2 25285.2 502.949   2
  -4  -2  -2 24676.1 466.522   1
   2   4   2 24285.4 428.234   3
  -2   4  -2 24187.2 445.420   1
  -2   4  -1 67020.8 759.860   1
  -2   4  -1 69619.6 625.191   3
   2   4   1 66065.9 758.279   6
   2   4   1 65634.8 627.998   2
  -2   4  -1 65586.6 729.765   6
   4   2  -1 70095.8 607.789   5
  -2  -4   1 65376.1 795.302   1
  -2  -4   1 62228.1 593.332   5
  -2  -4   1 69491.6 792.342   2
  -4   2   1 66090.2 769.932   1
   4   2  -1 70616.1 765.229   4
  -4  -2  -1 70280.4 429.230   2
  -4  -2  -1 66576.2 786.156   1
   2   4   1 67947.2 719.483   4
   2   4   1 66995.0 674.595   3
  -4  -2  -1 68505.8 385.479   2
  -2   4   0 139443. 1105.42   1
  -2   4   0 135283. 886.780   3
   2   4   0 132912. 1081.52   6
   4   2   0 130553. 1059.01   4
   2   4   0 128739. 924.552   2
   2  -4   0 137880. 1317.27   2
  -2   4   0 137173. 1064.69   6
   4   2   0 134140. 777.550   5
  -2  -4   0 137275. 1044.36   2
  -4   2   0 129510. 1054.34   1
  -2  -4   0 134216. 1152.17   1
  -4  -2   0 124061. 1082.19   1
   2   4   0 131100. 888.081   3
   2   4   0 130116. 978.179   4
  -2   4   1 69077.7 661.647   3
  -2   4   1 58220.4 709.130   1
   2   4  -1 67227.4 774.989   6
  -2   4   1 58503.7 699.155   6
   4   2   1 68136.0 510.646   5
   4   2   1 65889.9 776.502   4
  -4  -2   1 63251.2 794.940   1
   2   4  -1 62545.8 674.103   2
  -2  -4  -1 69734.4 698.349   2
   2  -4   1 64809.0 942.174   2
   2   4  -1 65454.0 674.669   4
  -2  -4  -1 66445.7 840.698   1
   2   4  -1 65717.5 584.626   3
  -4   2  -1 64037.9 726.993   1
  -2  -4  -2 29670.1 554.441   1
  -2   4   2 29690.6 517.384   1
   4   2   2 29226.3 300.112   5
  -2   4   2 28837.9 487.583   6
  -4   2  -2 27472.0 468.975   1
   4   2   2 27676.4 514.274   4
  -4  -2   2 26128.1 520.429   1
   2  -4   2 28751.7 654.518   2
   2   4  -2 30660.4 454.932   4
   2   4  -2 28392.2 508.294   6
   2   4  -2 28405.3 351.894   3
   2   4  -2 27264.3 468.809   2
   2  -4   2 27177.4 391.485   3
  -2   4   2 29732.0 455.892   3
  -2   4   3 99633.9 944.652   1
  -2   4   3 99171.3 913.531   6
  -4   2  -3 102000. 889.612   1
  -4  -2   3 96857.1 1016.64   1
   4   2   3 104622. 1008.95   4
   2  -4   3 98212.3 1217.97   2
   4   2   3 105091. 491.320   5
   2   4  -3 100139. 791.964   4
  -2  -4  -3 103506. 1009.00   1
   2   4  -3 102734. 596.824   3
   2  -4   3 95979.4 720.292   3
  -2   4   3 105184. 892.372   3
   2   4  -3 96754.5 947.059   6
   2   4  -3 94800.0 901.901   2
   2   4  -4 305539. 1696.96   6
  -2   4   4 320670. 1652.60   6
   2  -4   4 301842. 2186.98   2
  -4  -2   4 297750. 1812.67   1
  -4   2  -4 312979. 1530.88   1
   4   2   4 304310. 1748.23   4
   2   4  -4 288155. 1316.45   4
   2   4  -4 291065. 842.029   3
   2  -4   4 295657. 1247.02   3
  -2   4   4 295154. 1527.02   3
  -2   4   4 320062. 1714.10   1
   2   4  -5 175670. 1303.01   6
  -2   4   5 181212. 1248.31   6
   2  -4   5 174577. 1693.07   2
  -2   4   5 182698. 1326.49   1
   4   2   5 172999. 1346.44   4
  -4  -2   5 168582. 1385.08   1
  -4   2  -5 174778. 1117.74   1
   2   4  -5 167973. 971.669   4
   4   2   5 157023. 1108.74   1
  -2   4   5 176852. 1217.00   3
   2  -4   5 170162. 930.323   3
  -2   4   6 27288.4 489.998   6
  -2   4   6 25895.5 503.432   1
   2  -4   6 26856.9 696.337   2
   4   2   6 28474.1 560.195   4
  -4   2  -6 26339.4 427.455   1
  -4  -2   6 25137.8 548.666   1
   4   2   6 25199.4 445.326   1
   2   4  -6 26428.4 515.193   6
  -2   4   6 26715.9 499.690   3
   2  -4   6 27116.7 371.250   3
  -4  -2   7 221212. 1638.24   1
   2   4  -7 223516. 1499.67   6
  -2   4   7 213576. 1445.27   1
   4   2   7 225948. 1180.84   6
  -2   4   7 228925. 1408.98   6
   2  -4   7 226035. 2047.38   2
   4   2   7 218294. 1557.29   4
  -4   2  -7 232442. 1227.07   1
   4   2   7 222282. 1266.02   1
  -2   4   7 228940. 1503.68   3
   2  -4   7 230132. 1073.76   3
   4   2   8 195261. 1065.36   6
  -2   4   8 201504. 1346.11   6
  -2   4   8 204337. 1472.07   1
   2  -4   8 194473. 1949.02   2
   4   2   8 188003. 892.105   2
   4   2   8 183691. 1415.36   4
  -4  -2   8 186365. 1537.22   1
  -4   2  -8 195186. 1080.79   1
   2   4  -8 201906. 1449.24   6
  -2   4   8 206517. 1465.97   3
  -4  -2   9 53300.6 911.456   2
  -2   4   9 52810.5 686.639   6
   4   2   9 50431.8 506.982   6
  -2   4   9 51569.7 742.862   1
   2  -4   9 48006.0 987.030   2
   2   4  -9 51505.3 743.130   6
   4   2   9 51762.9 775.392   4
  -4  -2   9 52036.9 842.561   1
   4   2   9 50303.2 861.751   3
  -4   2  -9 50264.4 521.390   1
  -2   4   9 48476.5 734.475   3
  -4  -2  10 43016.9 837.940   2
   2  -4  10 41276.2 951.869   2
  -2   4  10 43662.4 700.408   1
   4   2  10 41776.6 703.732   4
  -4  -2  10 42728.0 768.577   1
   4   2  10 42207.7 802.537   3
   2   4 -10 42425.7 681.884   6
  -2   4  10 42787.5 710.009   3
  -4  -2  11 71899.8 1125.81   2
   2   4 -11 76073.7 928.309   6
   2  -4  11 74043.2 1316.98   2
  -2   4  11 76053.3 948.962   1
   4   2  11 75881.7 957.391   4
   4   2  11 79887.0 1138.80   3
  -4  -2  11 76679.2 1059.80   1
  -2   4  11 75050.0 967.745   3
   2   4 -12 127870. 1208.81   6
   2  -4  12 126652. 1761.19   2
  -2   4  12 135699. 1294.13   1
   4   2  12 129010. 1266.97   4
   4   2  12 130523. 1462.73   3
  -4  -2  12 133315. 1399.40   1
  -4  -2  12 137439. 1667.43   2
  -2   4  12 142601. 1372.23   3
  -4  -2  13 53920.5 1090.80   2
   2  -4  13 52499.6 1180.01   2
   4   2  13 55268.8 847.679   4
   4   2  13 54200.2 973.691   3
  -4  -2  13 54538.6 915.671   1
  -2   4  13 53570.8 868.648   3
  -4  -2  14 12325.3 555.224   2
   2  -4  14 12289.9 606.615   2
   4   2  14 13569.5 506.949   3
  -2   4  14 12727.9 439.697   3
  -4   3  13 18743.4 506.325   3
  -3  -4  13 17390.7 667.555   2
   4  -3  13 17555.9 685.150   2
   3   4  13 17164.0 475.182   4
   3   4  13 17471.5 563.547   3
  -4   3  13 17019.9 531.872   1
  -4   3  12 23112.7 544.599   3
   4  -3  12 21339.8 739.491   2
   3   4  12 21975.4 524.819   4
  -4   3  12 22063.7 587.554   1
   3   4  12 22359.7 625.138   3
  -3  -4  12 20215.5 559.361   1
  -3  -4  12 21696.3 712.893   2
  -4   3  11 101511. 1109.70   3
  -3  -4  11 99473.9 1444.60   2
   4  -3  11 98943.8 1518.49   2
   3   4  11 96283.8 1069.25   4
  -4   3  11 95908.6 1181.75   1
   3   4  11 104664. 1287.81   3
  -3  -4  11 99606.0 1210.89   1
  -4   3  10 99898.2 1039.59   3
  -3   4 -10 100705. 821.124   6
  -3  -4  10 101865. 1397.06   2
  -3   4 -10 101879. 874.014   1
   4  -3  10 101334. 1465.99   2
   3   4  10 109606. 1138.87   4
  -4   3  10 98452.8 1164.43   1
  -3  -4  10 105160. 1227.64   1
   3   4  10 110978. 1287.36   3
  -4   3   9 30024.5 560.824   3
  -3   4  -9 29292.6 488.610   1
   4  -3   9 29490.1 773.890   2
  -3  -4   9 30085.9 736.576   2
   3   4   9 29330.6 579.754   4
  -4   3   9 29127.3 626.334   1
  -3   4  -9 30222.4 466.312   6
  -3  -4   9 30436.9 647.420   1
   3   4   9 28358.4 641.735   3
   3   4   9 29791.3 489.688   1
   3   4   9 29444.6 494.812   6
  -4   3   8 12034.3 350.353   3
  -4  -3  -8 11151.1 330.110   1
  -3   4  -8 12046.7 317.140   1
   3   4   8 11528.0 315.080   6
  -3  -4   8 11168.2 432.157   2
   4  -3   8 11392.7 469.004   2
  -4   3   8 10901.1 379.342   1
   3   4   8 11417.5 361.048   4
  -3   4  -8 11875.7 300.570   6
  -3  -4   8 10351.6 365.403   1
   4   3  -8 12198.0 251.523   4
   3   4   8 11299.7 400.145   3
   3   4   8 11653.4 310.910   1
  -4   3   7 98271.6 973.148   3
   3   4   7 95483.0 910.796   6
  -3  -4   7 93809.6 1173.19   2
  -4  -3  -7 100459. 935.539   1
  -3   4  -7 96473.3 859.197   6
  -3   4  -7 97167.4 911.434   1
   4  -3   7 96016.3 1303.58   2
  -4   3   7 96698.1 1102.01   1
  -3  -4   7 92898.6 1068.65   1
   3   4   7 97681.1 1027.86   4
   4   3  -7 97729.7 746.475   4
   3   4   7 94013.7 885.994   1
   3   4   7 96921.7 1123.59   3
   4   3  -6 38407.0 420.086   3
  -4   3   6 40085.6 614.504   3
  -3   4  -6 39353.3 588.582   1
  -3  -4   6 38112.9 727.501   2
  -3   4  -6 38253.8 558.037   6
  -3  -4   6 32351.7 621.910   1
   4  -3   6 34426.5 767.557   2
   4   3  -6 38983.0 508.475   4
   3   4   6 37544.5 624.631   4
   3   4   6 35205.1 557.558   6
   3   4   6 36982.8 672.179   3
  -4  -3  -6 38279.7 593.627   1
  -4   3   6 35539.6 649.647   1
  -4   3   5 83856.5 861.804   3
  -3   4  -5 76762.5 815.881   1
  -3  -4   5 80694.5 1007.98   2
  -3   4  -5 81283.4 814.717   6
   3   4   5 75576.3 819.458   6
  -4   3   5 76593.8 942.874   1
  -3  -4   5 70324.2 903.576   1
   4  -3   5 79613.7 1141.82   2
   4   3  -5 78171.6 727.830   4
   3   4   5 83652.6 916.880   4
  -4  -3  -5 76570.2 839.948   1
   3   4   5 73755.4 910.153   3
   4   3  -5 82401.4 625.777   3
   3   4   4 33818.0 558.173   6
  -3   4  -4 34313.9 551.276   1
  -3  -4   4 36087.3 648.727   2
  -4  -3  -4 34658.2 579.717   1
  -4   3   4 33619.7 604.700   1
  -3  -4   4 31910.1 600.940   1
   4   3  -4 36509.4 521.973   4
   4  -3   4 33496.3 725.159   2
   3   4   4 36272.0 593.792   4
   3   4   4 35904.4 610.400   3
  -3   4  -4 34905.8 539.291   6
   3   4   3 297645. 1666.30   6
  -3   4  -3 294810. 1626.08   1
  -4  -3  -3 288853. 1691.93   1
  -3   4  -3 292412. 1576.69   6
  -4   3   3 296794. 1760.01   1
   4   3  -3 305192. 1544.73   4
   3   4   3 316583. 1729.21   4
  -3  -4   3 275904. 1737.35   1
   4  -3   3 323727. 2193.60   2
  -3  -4   3 301329. 1746.77   2
   3   4   3 297683. 1715.35   3
   3   4   2 129757. 1103.60   6
  -4  -3  -2 129099. 1150.55   1
  -3   4  -2 136235. 1120.43   1
  -3   4  -2 137710. 1093.27   6
  -3  -4   2 134043. 1099.66   2
  -4   3   2 125347. 1133.25   1
   4   3  -2 131617. 1033.29   4
   3   4   2 126576. 1074.14   4
   4  -3   2 142147. 1343.58   2
  -3  -4   2 129320. 1186.15   1
   3   4   2 129021. 1085.21   3
  -4  -3  -1 386985. 2043.85   1
   3   4   1 389510. 1936.83   6
  -3   4  -1 363349. 1861.58   1
  -3   4  -1 366646. 1796.91   6
  -3  -4   1 392798. 1754.54   2
  -4   3   1 392576. 1975.79   1
   4   3  -1 407045. 1885.09   4
   3   4   1 366981. 1809.25   4
  -3  -4   1 391498. 2076.48   1
   3   4   1 363084. 1750.18   3
  -3   4   0 57231.2 748.831   1
  -4  -3   0 57247.0 488.080   2
  -4   3   0 57227.6 684.529   6
  -4   3   0 56192.2 737.668   1
  -3  -4   0 56934.9 615.331   2
   4   3   0 55563.6 701.945   4
   3   4   0 56240.8 695.397   4
   3  -4   0 55377.9 826.486   2
   3   4   0 58707.8 672.070   3
  -3  -4   0 56279.9 790.801   1
  -3   4   0 55566.7 697.508   6
   3   4   0 56123.1 742.385   6
  -4  -3   0 54275.7 767.314   1
  -4   3  -1 351618. 1677.90   6
   3   4  -1 392306. 1981.70   6
  -3   4   1 353632. 1613.72   3
  -3   4   1 388166. 1946.63   1
  -4   3  -1 364339. 1847.43   1
  -3   4   1 374247. 1817.50   6
   4   3   1 415439. 1983.79   4
  -3  -4  -1 374027. 1370.77   2
   3   4  -1 365402. 1719.23   4
  -4  -3   1 361906. 1414.43   2
   3  -4   1 416156. 2450.64   2
   3   4  -1 388188. 1644.46   3
  -3  -4  -1 394503. 2066.91   1
  -4  -3   1 381820. 2077.59   1
  -3   4   2 144736. 1057.06   3
   3   4  -2 149028. 1243.92   6
  -3  -4  -2 139107. 1206.43   1
  -4  -3   2 137365. 961.457   2
  -3   4   2 140093. 1185.97   1
  -4   3  -2 135230. 1105.28   1
  -3   4   2 140463. 1123.37   6
   4   3   2 132926. 1143.27   4
   3  -4   2 132036. 1434.67   2
   3   4  -2 133958. 1017.04   4
  -4   3  -2 141950. 1047.16   6
   3   4  -2 142490. 933.616   3
  -4  -3   2 135479. 1260.02   1
  -3   4   3 287249. 1500.82   3
   3   4  -3 298550. 1768.13   6
  -3   4   3 286176. 1700.60   1
  -4  -3   3 294796. 1526.59   2
  -3   4   3 295505. 1643.43   6
  -4   3  -3 304055. 1509.16   6
  -4   3  -3 292207. 1600.12   1
  -3  -4  -3 302188. 1775.61   1
   4   3   3 284024. 1706.91   4
   3  -4   3 286950. 2183.60   2
   3   4  -3 299549. 1493.17   4
   3   4  -3 288742. 1238.27   3
  -4  -3   3 300025. 1883.28   1
  -3   4   4 38474.6 579.836   3
  -4  -3   4 36213.4 578.464   2
  -3   4   4 37023.2 623.255   1
  -3   4   4 37698.8 592.310   6
  -4   3  -4 36834.1 518.225   6
  -4   3  -4 36201.8 557.387   1
   4   3   4 37161.3 627.746   4
   3  -4   4 36884.8 788.925   2
   3   4  -4 38536.1 527.077   4
  -3  -4  -4 37818.8 651.935   1
   3   4  -4 37072.1 393.275   3
   3   4  -4 35412.3 615.433   6
  -4  -3   4 34812.4 652.353   1
  -3   4   5 82749.8 874.546   3
   4   3   5 77818.2 806.517   6
  -4  -3   5 80807.1 920.945   2
  -3   4   5 80584.7 871.219   6
  -3  -4  -5 84936.8 981.738   1
  -4   3  -5 82104.4 830.193   1
  -3   4   5 79232.3 927.391   1
   3  -4   5 77024.8 1169.81   2
   4   3   5 79289.3 923.391   4
   3   4  -5 83105.4 746.061   4
   3   4  -5 82505.1 513.463   3
  -4  -3   5 80133.2 1001.56   1
  -3   4   6 37537.6 605.662   6
  -4   3  -6 38097.4 560.704   1
   3  -4   6 37119.8 838.127   2
   3   4  -6 34453.2 622.777   6
   4   3   6 35518.9 628.113   4
  -4  -3   6 36075.6 656.792   2
   3   4  -6 37040.8 475.974   4
  -3   4   6 37006.6 659.751   1
   3   4  -6 33861.2 227.598   3
  -4  -3   6 37090.4 701.185   1
   3   4  -6 31983.4 217.680   3
   4   3   6 35337.1 534.642   6
  -3   4   6 40509.1 638.490   3
   4   3   7 89432.6 835.389   6
  -3   4   7 90363.2 929.294   6
   3   4  -7 93970.4 1044.60   6
  -3   4   7 89982.8 1024.99   1
   3  -4   7 89117.7 1330.13   2
  -4   3  -7 94748.8 862.813   1
   4   3   7 87542.3 992.363   4
  -4  -3   7 94505.7 1120.34   2
   3   4  -7 90733.4 709.050   4
   4   3   7 99808.9 1185.47   3
  -4  -3   7 89990.2 1106.67   1
  -3   4   7 93287.4 990.004   3
   3   4  -8 13705.8 406.055   6
   4   3   8 13292.1 320.005   6
  -4  -3   8 14293.7 462.298   2
  -3   4   8 13507.0 407.537   1
  -4   3  -8 14704.6 337.197   1
   4   3   8 13294.1 398.508   4
   4   3   8 14154.5 462.844   3
  -4  -3   8 14070.1 448.348   1
  -3   4   8 13832.3 395.589   3
   3   4  -9 32164.9 626.980   6
  -4  -3   9 30072.1 700.548   2
   3  -4   9 31135.5 841.485   2
  -4   3  -9 31511.2 476.502   1
   4   3   9 30040.3 458.012   6
   4   3   9 31735.1 620.452   4
  -3   4   9 31936.9 635.168   1
   4   3   9 29412.1 443.205   1
   4   3   9 33728.8 729.586   3
  -4  -3   9 31490.5 677.940   1
  -3   4   9 33751.9 630.078   3
  -4  -3  10 98302.3 1221.60   1
   3   4 -10 102027. 1131.17   6
   3  -4  10 101155. 1532.11   2
   4   3  10 100193. 1123.12   4
  -4  -3  10 97693.0 1306.45   2
   4   3  10 94645.9 1220.71   3
  -3   4  10 97398.5 1094.80   3
  -3   4  10 99533.5 1146.18   1
   3   4 -11 96190.2 1113.59   6
  -4  -3  11 97657.2 1376.35   2
  -4  -3  11 99169.8 1240.83   1
   3  -4  11 91438.9 1504.99   2
  -3   4  11 95924.8 1157.27   1
   4   3  11 98767.4 1134.39   4
   4   3  11 103919. 1323.16   3
  -3   4  11 94538.7 1104.64   3
   3   4 -12 22691.2 551.409   6
  -4  -3  12 23618.7 714.781   2
  -4  -3  12 22395.7 605.199   1
   3  -4  12 21883.8 767.126   2
   4   3  12 24338.7 568.113   4
  -3   4  12 23628.5 588.301   1
   4   3  12 23949.4 660.817   3
  -3   4  12 22229.7 555.441   3
  -4  -3  13 17093.1 637.429   2
  -4  -3  13 16920.0 532.979   1
   3  -4  13 16830.4 694.668   2
   3   4 -13 16188.9 474.695   6
   4   3  13 15941.4 466.772   4
   4   3  13 17705.4 585.807   3
  -3   4  13 17198.6 501.155   3
  -4   4   0 7632.20 275.465   6
  -4   4   0 8021.85 308.778   1
  -4  -4   0 7565.26 317.678   1
  -4  -4   0 7130.44 203.480   2
  -4  -4   1 109459. 886.965   2
  -4   4  -1 101290. 976.231   6
  -4   4  -1 103165. 1055.54   1
  -4   4   1 108162. 1127.52   1
  -4   4   1 109498. 1035.83   6
  -4  -4   1 100077. 1132.10   1
   4   4   1 103971. 1061.51   6
  -4  -4  -1 97955.1 1057.38   1
   4   4   1 100265. 1009.72   4
   4   4  -1 104035. 984.818   4
  -4  -4  -1 94044.7 476.475   2
   4   4   2 49427.8 730.073   6
  -4  -4   2 47097.0 789.076   1
  -4   4  -2 50823.4 735.219   1
  -4  -4   2 49789.5 651.715   2
  -4   4   2 47109.3 742.491   1
  -4   4  -2 47761.2 657.965   6
  -4   4   2 49602.1 708.771   6
   4   4   2 50254.7 736.299   4
   4   4  -2 49559.1 670.117   4
   4  -4   2 50732.6 878.523   2
  -4  -4  -2 48401.3 756.234   1
   4   4   3 312248. 1815.89   6
  -4  -4   3 330978. 1834.81   2
  -4   4  -3 318710. 1809.09   1
  -4  -4   3 332757. 2127.36   1
  -4   4  -3 309860. 1654.10   6
  -4   4   3 327322. 1966.14   1
  -4   4   3 322938. 1781.02   6
   4   4   3 317665. 1881.18   4
   4   4  -3 338333. 1739.81   4
   4  -4   3 318740. 2310.12   2
   4   4   3 348618. 2020.24   3
  -4  -4  -3 317030. 1932.72   1
  -4  -4  -4 6567.51 282.835   1
  -4   4   4 6503.61 255.668   3
   4   4   4 6217.28 258.512   6
  -4  -4   4 6589.68 311.133   1
  -4   4  -4 6507.81 261.729   1
  -4   4  -4 6001.25 233.107   6
  -4   4   4 8030.49 295.354   6
  -4  -4   4 6751.13 282.229   2
  -4   4   4 7223.70 304.184   1
   4   4   4 5748.94 265.170   4
   4  -4   4 5609.42 329.574   2
   4   4  -4 6423.70 236.240   4
   4   4   4 5664.39 267.481   3
   4  -4   5 120373. 1531.49   2
  -4   4   5 122210. 1120.81   3
  -4  -4   5 114719. 1184.27   2
  -4   4  -5 115003. 1064.93   1
  -4   4  -5 114636. 991.291   6
  -4  -4  -5 115201. 1127.66   1
  -4   4   5 111827. 1199.34   1
  -4  -4   5 113237. 1273.53   1
   4   4  -5 119520. 972.853   4
   4   4   5 115374. 1169.15   4
   4   4   5 110909. 1205.55   3
   4   4   5 113643. 1077.36   6
  -4   4   6 151143. 1259.16   3
   4   4   6 144303. 1207.77   6
  -4  -4   6 142852. 1444.54   1
  -4   4  -6 148219. 1215.73   1
  -4  -4   6 140693. 1374.69   2
   4   4   6 145732. 1315.08   4
   4   4  -6 153503. 1080.00   4
  -4   4   6 138844. 1342.88   1
  -4  -4  -6 154639. 1365.11   1
   4   4   6 149037. 1438.83   3
   4  -4   6 136880. 1638.74   2
  -4   4  -6 145848. 1106.95   6
  -4   4   7 288389. 1758.87   3
  -4  -4   7 272792. 2009.03   2
  -4   4  -7 287576. 1534.60   6
  -4  -4   7 287961. 2077.93   1
   4   4   7 277069. 1634.66   6
  -4   4   7 288482. 1970.81   1
   4  -4   7 277393. 2398.51   2
  -4  -4  -7 273974. 1816.48   1
   4   4   7 292570. 1893.78   4
  -4   4  -7 297504. 1702.75   1
   4   4  -7 301235. 1447.24   4
   4   4   7 305489. 2080.37   3
  -4   4   8 15948.7 428.056   3
   4   4   8 15960.3 390.737   6
  -4  -4   8 14611.6 498.883   2
  -4  -4   8 16247.4 506.133   1
  -4   4  -8 15492.5 378.522   1
  -4   4  -8 14999.6 341.324   6
  -4   4   8 15170.3 470.157   1
   4  -4   8 15257.6 579.361   2
   4   4   8 16005.9 450.637   4
   4   4  -8 15623.3 309.216   4
   4   4   8 15577.2 376.802   1
   4   4   8 16972.7 514.030   3
  -4   4   9 102859. 1129.27   3
  -4  -4   9 95921.3 1319.07   2
  -4  -4   9 98027.8 1249.21   1
  -4   4  -9 100147. 953.792   1
   4  -4   9 103046. 1545.25   2
  -4   4   9 98667.6 1210.30   1
   4   4   9 95777.8 1109.94   4
   4   4   9 103053. 1290.01   3
  -4   4  10 137968. 1343.44   3
  -4  -4  10 123263. 1563.19   2
  -4  -4  10 130149. 1470.08   1
  -4   4  10 134274. 1441.05   1
   4   4  10 126743. 1297.37   4
   4   4  10 131767. 1513.03   3
   4  -4  10 120541. 1708.20   2
  -4   4  11 82670.2 1060.59   3
   4  -4  11 80933.5 1440.45   2
   4   4  11 80541.0 1068.70   4
  -4   4  11 79882.8 1133.23   1
   4   4  11 83184.2 1212.86   3
  -4   4  12 20.5102 110.492   1
  -4   4  12 123.046 101.825   3
   4   4  12 566.491 142.985   3
   4   4 -12 138.887 107.467   6
  -4  -4  12 105.491 117.578   1
  -4  -4  12 326.741 173.481   2
   4  -4  12 95.6514 161.834   2
   4   4  12 120.827 97.2968   4
  -5   0   0 24.4807 56.3695   1
   0   5   0 82.2667 60.0746   6
   0   5   0 54.9193 60.0690   1
   0  -5   0 1813.19 163.430   2
  -5   0   0 1343.03 135.920   2
   0   5   0 86.0756 46.4468   3
   5   0   0 20.3945 63.3841   4
   0   5  -1 56410.0 759.028   6
   0   5   1 58854.0 765.733   6
   5   0  -1 53900.1 778.893   4
   5   0   1 53198.9 804.096   4
  -5   0  -1 53797.5 743.162   2
   0  -5   1 57096.2 884.091   2
   0  -5  -1 61117.1 847.114   2
  -5   0   1 53974.0 717.469   2
   0  -5   1 56407.2 634.380   3
   0   5  -1 55720.9 742.034   1
   0   5   1 59065.8 753.677   1
   0   5   1 56719.5 612.148   3
   0   5  -1 59997.1 570.550   3
  -5   0   1 53661.4 756.129   1
  -5   0  -1 52948.7 720.105   1
   0   5  -2 6316.96 258.120   6
   0   5   2 5684.60 240.055   6
   5   0  -2 5581.34 251.448   4
   5   0   2 5211.75 261.666   4
  -5   0  -2 6459.75 263.513   2
   0  -5   2 6630.77 319.958   2
   0  -5   2 7372.53 218.296   3
   0   5  -2 5926.79 245.600   1
   0   5   2 5914.60 242.908   1
   0   5   2 6368.40 221.884   3
  -5   0   2 5845.23 259.061   1
   0   5  -2 6412.41 179.166   3
  -5   0  -2 5801.07 243.314   1
  -5   0  -3 5614.32 233.372   1
   0   5  -3 6664.29 169.457   3
   0   5  -3 5665.02 245.927   6
   0   5   3 5958.99 242.174   6
  -5   0  -3 5606.02 235.005   2
   5   0   3 5176.82 263.765   4
   0  -5   3 5540.66 299.529   2
   0  -5   3 5729.08 179.902   3
   0   5  -3 6006.00 248.195   1
   5   0  -3 5643.72 248.923   4
   0   5   3 5854.86 240.995   1
   0   5   3 5771.31 219.259   3
  -5   0   3 6388.54 274.925   1
  -5   0  -4 111396. 987.490   1
   0   5  -4 109596. 1059.17   6
   0   5   4 118137. 1075.45   6
  -5   0  -4 109914. 986.005   2
   5   0   4 112716. 1213.48   4
   0  -5   4 108596. 1345.08   2
   0  -5   4 120036. 737.657   3
   0   5  -4 112072. 1052.11   1
   5   0  -4 114724. 1082.67   4
   0   5   4 114046. 1008.26   3
   0   5   4 116964. 1068.26   1
  -5   0   4 108486. 1134.59   1
   0   5  -5 77915.9 900.022   6
  -5   0  -5 75173.5 806.948   2
   0   5   5 73322.4 846.353   6
  -5   0  -5 73597.3 785.002   1
   0  -5   5 69852.8 1096.60   2
   5   0  -5 71103.5 819.987   4
   0  -5   5 76955.6 529.698   3
   0   5  -5 78586.9 885.522   1
   0   5   5 72212.8 835.683   3
   5   0   5 73200.8 992.892   4
   0   5   5 70835.5 832.061   1
  -5   0   5 72113.3 960.452   1
  -5   0  -6 38389.7 575.286   2
   0   5  -6 39575.8 645.630   6
  -5   0  -6 38010.2 557.907   1
   0   5   6 38215.5 615.719   6
   0  -5   6 34428.2 788.297   2
   5   0  -6 37996.1 583.005   4
   5   0   6 36660.2 706.798   4
   5   0   6 38817.1 564.042   2
   0   5  -6 40548.7 639.743   1
   0   5   6 38508.9 636.390   3
   0   5   6 38699.1 631.501   1
  -5   0   6 37362.3 703.813   1
  -5   0   7 5645.19 286.196   1
   0   5  -7 5118.25 235.882   6
  -5   0  -7 5427.30 208.028   1
   0  -5   7 5648.06 343.855   2
   5   0  -7 5102.14 211.210   4
   5   0   7 4972.98 269.992   4
   5   0   7 5214.78 227.918   2
   0   5  -7 5300.04 235.334   1
   0   5   7 5225.92 250.201   3
   0   5   7 5366.52 231.830   6
   0   5   7 5145.25 232.398   1
   0   5   8 56633.0 767.295   1
  -5   0   8 51367.7 843.126   1
   0   5  -8 56565.0 775.145   6
   0  -5   8 55408.5 1064.86   2
   0   5   8 57159.3 757.006   6
  -5   0  -8 53692.0 604.190   1
   5   0  -8 54617.7 648.687   4
   5   0   8 52556.5 878.255   4
   5   0   8 53817.4 755.840   2
   0   5  -8 56907.9 763.974   1
   0   5   8 53815.2 803.464   3
   0   5   9 434.487 96.1411   1
   0   5  -9 679.617 104.006   6
   0   5   9 450.417 105.582   3
   0   5   9 424.210 87.0449   6
  -5   0   9 396.002 106.117   1
   5   0  -9 375.018 69.9299   4
   5   0   9 775.410 120.223   2
   0  -5   9 521.596 147.909   2
   5   0   9 430.867 112.223   4
   0   5  -9 662.629 100.401   1
  -5   0  10 62874.0 978.835   1
   0   5  10 69143.6 865.386   1
   0   5  10 68712.0 831.095   6
   0  -5  10 63315.6 1214.65   2
   5   0  10 63087.7 971.687   4
   0   5 -10 63491.3 820.356   6
   0   5 -10 65403.2 819.572   1
   0   5  10 65783.0 944.084   3
  -5   0  11 7416.29 352.587   1
   0   5  11 6944.61 280.975   1
   0   5  11 6659.98 258.935   6
   0  -5  11 6195.88 417.939   2
   5   0  11 7270.65 340.381   4
   0   5 -11 7072.02 279.018   6
   0   5 -11 7131.64 278.848   1
   0   5  11 7245.10 329.750   3
  -5   0  12 47663.4 896.170   1
   0  -5  12 50713.3 1184.23   2
   5   0  12 48095.4 862.413   4
   0   5  12 49637.1 854.738   3
   5   0  13 255.481 134.719   3
   0   5  13 408.700 119.697   3
   5   0 -13 502.744 127.713   5
   0  -5  13 187.887 172.856   2
   5   0  13 138.922 120.809   4
  -5   0  13 180.797 124.431   1
  -1  -5  13 16563.4 678.183   2
   5   1 -13 17396.7 539.843   5
   5  -1  13 18091.4 555.387   4
  -5   1  13 18058.4 565.804   1
   1   5  13 17633.0 550.575   3
  -1  -5  12 9930.26 514.619   2
   5   1 -12 11389.4 419.180   5
   5  -1  12 9891.88 409.199   4
  -5   1  12 11145.2 440.472   1
   1   5  12 10683.0 418.303   3
  -5   1  11 51060.0 908.681   1
  -1   5 -11 48624.5 680.174   6
  -1  -5  11 48977.2 1074.12   2
   5   1 -11 47097.3 826.216   5
   5  -1  11 54400.2 943.449   4
   5  -1  11 49918.8 939.078   2
   1   5  11 52107.9 739.469   4
   1   5  11 53038.3 889.899   3
  -1   5 -11 51503.2 702.697   1
   1   5  10 74745.9 874.462   1
  -1  -5  10 60181.0 1149.81   2
  -1   5 -10 66579.4 804.263   6
   1   5  10 72854.2 846.641   6
   5   1 -10 75254.8 1010.90   5
   5  -1  10 72646.6 1067.85   4
   5  -1  10 65629.3 1038.50   2
   1   5  10 65565.0 820.540   4
   1   5  10 74458.7 1015.54   3
  -1   5 -10 67687.4 802.885   1
  -5   1  10 67960.5 1014.86   1
  -1   5  -9 69603.2 828.681   6
   1   5   9 70188.6 819.126   6
   5  -1   9 69248.6 1037.70   4
   5  -1   9 70830.6 1028.04   2
   1   5   9 67946.3 822.056   4
   1   5   9 71264.3 960.083   3
  -1   5  -9 70900.4 829.093   1
  -5   1   9 68878.3 1003.39   1
   1   5   9 69743.2 833.020   1
  -1   5  -8 7983.17 280.739   6
   1   5   8 8039.10 283.408   6
  -1  -5   8 8554.92 420.231   2
   5  -1   8 7537.70 346.895   4
   5   1  -8 7822.41 230.559   4
   5  -1   8 7286.17 323.956   2
   1   5   8 7572.73 277.614   4
   1   5   8 8163.86 328.959   3
  -1   5  -8 8550.35 290.595   1
  -5   1   8 7524.43 330.253   1
   1   5   8 7999.29 286.904   1
  -5  -1  -8 8229.08 251.646   1
  -1   5  -7 152304. 1203.44   6
   1   5   7 148944. 1200.08   6
  -1  -5   7 160608. 1756.53   2
   5  -1   7 160086. 1566.96   4
   5   1  -7 158727. 1084.61   4
   5  -1   7 148294. 1383.19   2
   1   5   7 151936. 1203.24   4
  -5  -1  -7 159851. 1140.38   1
   1   5   7 159037. 1373.03   3
  -5   1   7 150882. 1417.99   1
  -1   5  -7 154383. 1214.99   1
   1   5   7 146809. 1182.88   1
  -1   5  -6 23590.3 483.009   6
   1   5   6 23776.6 479.383   6
  -1  -5   6 23881.1 637.263   2
   5   1  -6 26061.7 476.555   4
  -5  -1  -6 23836.8 451.324   1
   5  -1   6 24812.5 545.123   2
   1   5   6 22421.8 458.827   4
  -5   1   6 27189.3 596.722   1
   1   5   6 23362.6 509.982   3
  -1   5  -6 23335.7 472.642   1
   1   5   6 24065.8 481.756   1
  -5  -1  -5 43476.7 412.160   2
  -1   5  -5 40513.2 630.825   6
  -1  -5   5 41707.0 816.740   2
  -5  -1  -5 42350.5 611.789   1
   5   1  -5 43907.8 616.899   4
   1   5   5 39605.0 702.818   2
   1   5   5 42331.0 643.752   6
   5  -1   5 46071.4 694.632   2
   1   5   5 42113.6 618.118   4
  -5   1   5 40532.8 714.823   1
   1   5   5 41666.9 631.617   1
   1   5   5 41766.0 654.196   3
  -1   5  -5 41305.4 626.987   1
  -5  -1  -4 31913.4 369.834   2
  -1   5  -4 32661.8 570.024   6
  -5  -1  -4 33600.0 568.549   1
  -1  -5   4 33674.2 719.213   2
   1   5   4 31224.6 624.646   2
   5   1  -4 31952.2 542.105   4
   1   5   4 32708.1 575.272   6
   5  -1   4 31175.3 526.133   2
   1   5   4 31818.9 530.527   4
  -5   1   4 33038.6 628.972   1
   1   5   4 34448.5 584.577   1
   1   5   4 34961.1 578.228   3
  -1   5  -4 33582.9 569.439   1
   1   5   3 158712. 1265.66   6
  -1   5  -3 149832. 1200.10   6
  -5  -1  -3 154447. 880.787   2
  -5  -1  -3 156356. 1230.52   1
   1   5   3 148297. 1315.51   2
  -1  -5   3 156825. 1488.56   2
   5   1  -3 164618. 1275.14   4
   1   5   3 157178. 1162.52   4
  -5   1   3 158578. 1353.43   1
   1   5   3 159924. 1245.96   1
   1   5   3 161399. 1177.69   3
  -1   5  -3 150696. 1202.28   1
  -1   5  -2 1397.40 92.3954   3
   1   5   2 1272.96 123.932   6
  -1   5  -2 1303.54 120.363   6
  -5  -1  -2 1280.48 126.101   1
   1   5   2 1123.51 135.891   2
  -5  -1  -2 1785.08 115.571   2
  -1  -5   2 1708.04 166.274   2
   5   1  -2 1375.17 128.974   4
  -5   1   2 1203.22 126.863   1
   1   5   2 1449.79 128.766   1
   1   5   2 1729.05 122.634   3
  -1   5  -2 1292.10 122.796   1
  -1   5  -1 16831.1 314.441   3
   5   1  -1 15595.6 408.241   4
   1   5   1 15757.1 401.190   6
  -5  -1  -1 18374.6 437.560   1
   1   5   1 13634.5 393.394   2
  -1  -5   1 15368.6 437.861   2
  -5  -1  -1 16227.9 345.901   2
   1  -5  -1 15995.8 446.024   2
   1   5   1 15122.2 353.925   4
  -5   1   1 15535.4 406.653   1
   1   5   1 15985.7 396.298   1
   1   5   1 16373.6 339.544   3
  -1   5  -1 15489.9 391.556   1
  -1   5  -1 15335.2 390.786   6
   1   5   0 32009.0 581.386   6
  -5  -1   0 30640.5 574.353   1
  -1  -5   0 30952.6 604.780   2
   5   1   0 32961.3 605.106   4
  -1   5   0 31008.0 553.243   6
   1  -5   0 31670.4 662.218   2
  -5  -1   0 31865.4 490.049   2
   1   5   0 28944.0 476.482   4
   1   5   0 28940.6 535.194   1
  -5   1   0 30257.5 555.504   1
   1   5   0 32065.9 448.493   3
  -1   5   0 30438.2 544.368   1
  -1   5   0 32113.8 456.597   3
   5   1   1 17682.0 451.789   4
   1   5  -1 15984.2 409.692   6
  -5  -1   1 17315.4 439.339   1
  -1   5   1 18630.6 433.588   6
   1  -5   1 18467.0 538.742   2
  -1  -5  -1 19615.6 452.646   2
   1   5  -1 16623.3 405.242   1
  -5   1  -1 17003.7 410.684   1
   1   5  -1 18206.9 317.111   3
  -1   5   1 19291.7 440.787   1
  -1   5   1 19654.0 373.195   3
   1   5  -2 3194.04 188.773   6
  -5  -1   2 1984.97 162.431   1
   5   1   2 2100.72 169.529   4
   1  -5   2 3134.51 233.537   2
   1   5  -2 3210.00 184.224   1
  -5   1  -2 2086.57 150.744   1
  -1   5   2 1920.31 145.235   6
   1  -5   2 1701.52 113.580   3
   1   5  -2 2099.43 101.498   3
  -1   5   2 1927.11 148.301   1
  -1   5   2 2184.41 136.336   3
   1   5  -3 147455. 1243.72   6
  -5  -1   3 152120. 1349.03   1
  -1   5   3 150542. 1234.55   6
   5   1   3 148310. 1356.66   4
   1  -5   3 145465. 1541.74   2
   1   5  -3 147973. 1218.05   1
  -5   1  -3 154346. 1196.58   1
   1  -5   3 148172. 947.848   3
  -1   5   3 157766. 1130.57   3
   1   5  -3 159384. 764.526   3
  -1   5   3 151812. 1256.61   1
   1   5  -4 32382.2 590.762   6
  -5  -1   4 31116.9 619.911   1
  -1   5   4 31269.7 556.495   6
   5   1   4 30235.7 614.539   4
   1  -5   4 29909.0 721.900   2
   1   5  -4 33232.2 582.895   1
  -5   1  -4 32436.2 541.054   1
   1  -5   4 32764.9 426.245   3
  -1   5   4 32716.0 535.523   3
  -1   5   4 31778.6 571.665   1
   1   5  -4 35060.4 308.097   3
  -1   5   5 46201.2 702.684   1
  -5  -1   5 46647.4 774.844   1
  -1   5   5 45199.0 676.982   6
   1  -5   5 41476.8 873.476   2
   5   1   5 42913.2 741.358   4
   1   5  -5 42803.2 680.513   6
   1  -5   5 47663.7 485.451   3
  -5   1  -5 45757.4 628.541   1
  -1   5   5 42791.7 632.734   3
  -1   5   6 27516.6 547.527   1
   1   5  -6 27217.7 548.949   6
  -1   5   6 28373.4 543.326   6
   1  -5   6 27302.0 733.159   2
   5   1   6 28271.9 613.409   4
  -5  -1   6 26699.7 596.123   1
  -5   1  -6 29178.2 493.744   1
  -1   5   6 28235.9 545.149   3
  -1   5   7 157749. 1319.18   1
   1   5  -7 148567. 1282.11   6
  -1   5   7 155517. 1263.48   6
   5   1   7 154546. 1450.73   4
   5   1   7 154931. 847.443   2
   1   5  -7 149749. 1252.26   1
  -1   5   7 154399. 1305.71   3
  -5  -1   7 156418. 1484.74   1
  -5   1  -7 151923. 1081.20   1
  -5   1  -8 7134.85 229.977   1
  -1   5   8 7420.70 290.636   1
   1   5  -8 6803.94 281.192   6
  -5  -1   8 7348.93 333.218   1
  -1   5   8 7750.58 287.494   6
   1  -5   8 6959.83 400.177   2
   5   1   8 8065.12 353.593   4
   1   5  -8 7315.20 284.475   1
  -1   5   8 7064.31 295.273   3
   1   5  -9 73362.6 909.854   6
  -1   5   9 74266.6 915.875   1
  -1   5   9 78136.1 892.310   6
  -5  -1   9 76570.7 1078.59   1
   1  -5   9 70610.8 1258.99   2
   5   1   9 75223.8 1036.35   4
   1   5  -9 74205.9 891.932   1
  -1   5   9 75998.4 976.852   3
   1   5 -10 72971.9 917.903   6
  -1   5  10 76124.0 940.982   1
  -1   5  10 77370.5 895.531   6
  -5  -1  10 73482.3 1074.23   1
   1  -5  10 74672.3 1342.96   2
   5   1  10 77527.5 1065.94   4
   1   5 -10 71795.2 884.361   1
  -1   5  10 75614.8 1007.96   3
   1   5 -11 53399.0 798.599   6
  -1   5  11 53638.3 812.116   1
  -1   5  11 53367.3 742.739   6
   1  -5  11 50271.5 1136.90   2
  -5  -1  11 54928.5 956.762   1
   5   1  11 52299.0 881.248   4
   1   5 -11 50886.7 756.245   1
  -1   5  11 54947.4 884.617   3
   1   5 -12 9966.43 346.754   6
   1  -5  12 10600.2 548.507   2
  -5  -1  12 8804.64 396.853   1
   5   1  12 10278.4 400.158   4
   5   1  12 10278.5 448.643   3
   1   5 -12 9580.77 336.012   1
  -1   5  12 9172.32 379.597   3
   1  -5  13 18998.7 741.757   2
   5   1  13 17748.7 519.934   4
  -5  -1  13 18951.0 585.090   1
   5   1  13 17929.5 592.776   3
  -1   5  13 17481.7 519.686   3
  -2  -5  13 13833.8 635.941   2
   5  -2  13 13285.7 500.682   4
   5  -2  13 11682.2 546.952   2
   2   5  13 12355.5 395.930   4
  -5   2  13 12953.3 502.659   1
  -2  -5  12 12667.5 586.613   2
   5   2 -12 13217.9 451.843   5
   5  -2  12 12864.2 484.772   4
   5  -2  12 12142.7 533.575   2
   2   5  12 11918.6 383.075   4
  -2  -5  12 11280.7 437.177   1
   2   5  12 12968.6 473.281   3
  -5   2  12 12702.4 477.329   1
  -2  -5  11 56695.7 1169.81   2
   5   2 -11 58769.6 919.994   5
   5  -2  11 56162.5 991.356   4
   5  -2  11 53760.0 1060.53   2
  -2  -5  11 52008.0 898.926   1
   2   5  11 55557.6 809.097   4
   2   5  11 54150.8 915.982   3
  -5   2  11 53581.0 936.349   1
  -2   5 -10 57878.6 756.850   1
  -2  -5  10 57065.5 966.564   1
  -2   5 -10 56144.7 726.040   6
  -2  -5  10 55616.6 1112.58   2
   5   2 -10 58316.6 897.651   5
   5  -2  10 58166.1 1010.49   4
   2   5  10 58490.5 751.078   6
   5  -2  10 58928.0 1074.89   2
   2   5  10 59334.7 837.949   4
   2   5  10 53175.0 875.327   3
  -5   2  10 61443.0 988.595   1
   2   5  10 59230.4 768.766   1
  -2   5  -9 74714.4 854.175   1
   2   5   9 74890.4 858.475   6
  -2   5  -9 73572.4 837.229   6
  -2  -5   9 69520.4 1197.78   2
   5   2  -9 73212.1 957.974   5
   5  -2   9 68751.4 1114.02   2
   2   5   9 73801.7 919.997   4
  -5   2   9 71332.4 1040.66   1
   2   5   9 77087.0 1049.92   3
   2   5   9 72796.5 845.080   1
  -2  -5   9 71492.9 1040.73   1
   2   5   8 86031.0 926.138   6
  -2   5  -8 81369.3 874.362   6
  -2  -5   8 78547.2 1220.12   2
   5   2  -8 83934.0 985.963   5
   5  -2   8 80215.3 1156.01   2
  -5  -2  -8 78428.2 780.520   1
   5   2  -8 85620.9 725.811   4
   2   5   8 82975.9 955.476   4
  -5   2   8 81944.5 1078.79   1
   2   5   8 85200.9 1070.88   3
  -2  -5   8 80988.0 1096.84   1
   2   5   8 82325.3 893.425   1
  -2   5  -8 82678.4 897.591   1
   2   5   7 156176. 1267.97   6
  -5  -2  -7 154385. 1174.72   1
  -2   5  -7 147619. 1180.65   6
  -2  -5   7 137787. 1533.63   2
   5   2  -7 153588. 1292.91   5
   5   2  -7 155547. 1055.60   4
   5  -2   7 147726. 1529.62   2
   2   5   7 150630. 1274.69   4
  -5   2   7 149133. 1431.63   1
  -2  -5   7 150990. 1463.82   1
   2   5   7 164371. 1435.22   3
   2   5   7 153015. 1232.50   1
  -2   5  -7 146104. 1191.83   1
  -5  -2  -6 64583.2 787.146   1
   2   5   6 60966.7 793.366   6
  -2   5  -6 64544.8 799.670   6
  -2  -5   6 59673.5 985.654   2
   5   2  -6 61732.0 796.804   5
   5   2  -6 64017.5 705.462   4
   5  -2   6 59638.8 934.093   2
   2   5   6 65792.1 828.303   4
  -5   2   6 61380.8 903.658   1
  -2  -5   6 69168.1 1017.42   1
   2   5   6 62246.2 788.549   1
   2   5   6 60919.3 841.289   3
  -2   5  -6 63306.1 792.826   1
   2   5   5 214855. 1507.56   6
  -2   5  -5 209651. 1442.06   6
  -2  -5   5 197892. 1734.90   2
   5   2  -5 214995. 1414.86   5
   5   2  -5 223548. 1391.63   4
   5  -2   5 208799. 1666.49   2
   2   5   5 221063. 1508.20   4
  -5   2   5 201990. 1588.38   1
  -2  -5   5 228958. 1826.06   1
   2   5   5 213675. 1469.30   1
   2   5   5 209671. 1508.34   3
  -5  -2  -5 210497. 1441.85   1
  -2   5  -5 204757. 1420.10   1
   2   5   4 23904.7 508.528   6
  -2   5  -4 23756.8 490.562   6
  -2  -5   4 22934.3 573.677   2
   5   2  -4 24269.1 469.627   4
   2   5   4 24387.7 476.501   2
   2   5   4 24387.2 493.603   4
   5  -2   4 24807.9 548.345   2
  -5   2   4 23485.8 535.325   1
   2   5   4 22721.4 479.668   1
  -5  -2  -4 23782.1 503.480   1
  -2  -5   4 24277.7 574.669   1
   2   5   4 23178.6 485.794   3
  -2   5  -4 23931.8 489.910   1
   2   5   3 197288. 1445.04   6
  -2   5  -3 201842. 1406.11   6
   2   5   3 205405. 1327.70   2
  -2  -5   3 205393. 1651.11   2
   5   2  -3 205297. 1399.62   4
  -5   2   3 208217. 1566.66   1
   2   5   3 206424. 1414.17   4
  -5  -2  -3 208297. 1485.04   1
   2   5   3 195117. 1396.85   1
   2   5   3 199270. 1359.42   3
  -2  -5   3 210727. 1666.97   1
  -2   5  -3 204347. 1436.00   1
   2   5   2 139807. 1218.64   6
  -2   5  -2 143591. 1195.36   6
   2   5   2 141733. 1122.63   2
  -2  -5   2 143450. 1340.05   2
   5   2  -2 146206. 1209.07   4
  -5  -2  -2 139987. 1233.04   1
  -5   2   2 140664. 1262.22   1
   2   5   2 142786. 1155.01   4
   2   5   2 140276. 1189.95   1
   2   5   2 149814. 1133.87   3
  -2  -5   2 144479. 1368.69   1
  -2   5  -2 142159. 1205.18   1
  -2   5  -1 272958. 1343.98   3
   2   5   1 255017. 1665.40   6
   2   5   1 250715. 1489.64   2
  -2   5  -1 268032. 1641.34   6
  -2  -5   1 285208. 1940.14   1
  -2  -5   1 260320. 1708.88   2
   5   2  -1 260940. 1645.00   4
  -5  -2  -1 255913. 1052.17   2
  -5  -2  -1 267936. 1735.05   1
  -5   2   1 249996. 1667.24   1
   2   5   1 260974. 1547.93   4
   2   5   1 269524. 1444.88   3
  -2   5  -1 269540. 1678.24   1
  -2   5   0 32147.2 590.654   1
  -2   5   0 31455.4 465.656   3
   2   5   0 30386.9 534.634   2
  -2   5   0 31650.6 569.409   6
   5   2   0 32061.7 590.105   4
  -5  -2   0 30006.5 593.684   1
  -2  -5   0 33327.7 586.778   2
  -5   2   0 32283.0 590.823   1
  -2  -5   0 31917.3 634.468   1
   2  -5   0 31643.6 669.694   2
   2   5   0 34625.1 560.430   4
  -5  -2   0 30036.9 379.756   2
   2   5   0 31317.3 466.228   3
   2   5   0 30093.5 572.715   6
  -2   5   1 287207. 1469.70   3
  -2   5   1 275530. 1731.45   1
  -2   5   1 270428. 1668.96   6
  -5  -2   1 258817. 1752.30   1
   5   2   1 274176. 1753.56   4
   2   5  -1 281736. 1764.76   6
  -5   2  -1 279849. 1708.93   1
  -2  -5  -1 280649. 1597.06   2
   2  -5   1 264374. 2097.10   2
   2   5  -1 278965. 1525.84   4
   2   5  -1 240464. 1532.90   2
   2   5  -1 267889. 1262.07   3
  -2  -5  -1 269823. 1824.94   1
  -2   5   2 141977. 1240.93   1
   2   5  -2 137422. 1234.77   6
  -2   5   2 145650. 1238.90   6
  -5  -2   2 139328. 1308.02   1
   5   2   2 148189. 1315.96   4
   2  -5   2 137807. 1544.79   2
  -5   2  -2 139204. 1180.83   1
   2   5  -2 142318. 1064.23   4
   2   5  -2 150912. 887.898   3
  -2   5   2 144776. 1091.70   3
  -2   5   3 200530. 1494.82   1
   2   5  -3 201364. 1517.15   6
  -2   5   3 195811. 1411.63   6
   5   2   3 205052. 837.929   5
   5   2   3 196239. 1534.41   4
   2  -5   3 195640. 1877.62   2
  -5   2  -3 206641. 1420.43   1
   2   5  -3 208100. 1271.56   4
   2   5  -3 202132. 915.452   3
  -2   5   3 201127. 1324.95   3
  -2   5   4 23857.6 519.902   1
  -2   5   4 24011.4 506.018   6
   5   2   4 23770.8 244.939   5
  -5  -2   4 23209.9 556.743   1
   5   2   4 24905.8 565.348   4
   2  -5   4 21720.2 640.511   2
  -5   2  -4 23708.5 474.218   1
   2   5  -4 24321.0 269.541   3
   2   5  -4 23425.0 525.041   6
  -2   5   4 22833.2 465.686   3
   2   5  -5 216393. 1602.54   6
  -2   5   5 210184. 1549.06   1
  -2   5   5 210600. 1491.14   6
  -5  -2   5 208576. 1679.52   1
   2  -5   5 202292. 1996.81   2
   5   2   5 220153. 1687.64   4
  -5   2  -5 211504. 1374.43   1
  -2   5   5 217591. 1469.35   3
   2   5  -6 67126.0 900.339   6
  -2   5   6 65992.1 887.877   1
  -2   5   6 64798.0 832.618   6
   2  -5   6 62023.2 1140.80   2
  -5  -2   6 66492.8 969.358   1
   5   2   6 68793.2 957.144   4
  -5   2  -6 65493.6 761.852   1
  -2   5   6 70311.7 857.561   3
   2   5  -7 149677. 1351.18   6
  -2   5   7 142925. 1309.35   1
  -2   5   7 143698. 1243.02   6
   2  -5   7 148336. 1786.29   2
   5   2   7 144879. 1398.45   4
  -5  -2   7 143236. 1454.63   1
  -5   2  -7 147030. 1109.84   1
   5   2   8 79796.2 775.049   6
   2   5  -8 81976.7 1008.77   6
  -2   5   8 80617.2 987.612   1
  -2   5   8 81710.3 937.859   6
   2  -5   8 78886.6 1356.91   2
   5   2   8 85070.8 1093.03   4
  -5  -2   8 83164.9 1132.57   1
  -5   2  -8 83357.6 819.186   1
  -2   5   8 82884.8 997.908   3
   2   5  -9 72389.3 950.304   6
  -2   5   9 75020.4 972.894   1
  -2   5   9 74719.8 906.536   6
   2  -5   9 71062.7 1300.80   2
   5   2   9 72604.1 1013.57   4
  -5  -2   9 71360.6 1057.86   1
  -5  -2  10 64562.7 1092.48   2
  -2   5  10 62591.0 907.841   1
  -2   5  10 64670.5 856.994   6
   2  -5  10 57997.2 1211.25   2
   5   2  10 57497.9 897.000   4
   2   5 -10 59790.5 872.795   6
  -5  -2  10 61143.8 1013.59   1
  -2   5  10 63384.0 923.264   3
  -5  -2  11 52367.3 1002.39   2
   2   5 -11 52585.2 829.049   6
  -2   5  11 54256.4 868.765   1
   2  -5  11 54120.7 1205.54   2
   5   2  11 50134.5 861.410   4
  -5  -2  11 50201.8 924.768   1
   5   2  11 52315.2 998.384   3
  -2   5  11 54141.9 877.580   3
   2   5 -12 14089.3 442.756   6
   2  -5  12 13879.6 644.489   2
  -2   5  12 13661.3 442.497   1
   5   2  12 14407.3 467.570   4
   5   2  12 14766.6 543.830   3
  -5  -2  12 13769.6 510.413   1
  -5  -2  12 13826.7 544.085   2
  -2   5  12 14606.6 473.329   3
  -5  -2  13 14569.1 596.765   2
   5   2  13 13735.4 464.006   4
   5   2  13 14927.2 563.886   3
  -5  -2  13 13953.0 517.500   1
  -2   5  13 13928.7 474.433   3
  -5   3  12 12871.6 416.342   3
  -3  -5  12 15063.7 651.180   2
   5  -3  12 13634.6 529.989   4
   5  -3  12 11766.3 563.940   2
   3   5  12 13728.6 442.661   4
   3   5  12 13232.1 494.598   3
  -5   3  12 13124.6 500.654   1
  -3  -5  11 13946.4 597.296   2
  -3  -5  11 13846.7 492.950   1
   5  -3  11 13445.9 581.633   2
   3   5  11 13954.8 437.891   4
  -5   3  11 13959.7 495.445   1
   3   5  11 15353.2 524.470   3
  -5   3  11 13451.9 417.030   3
  -3  -5  10 109960. 1328.48   1
  -5   3  10 113874. 1174.54   3
  -3  -5  10 103832. 1533.91   2
   5  -3  10 105036. 1521.48   2
   3   5  10 110323. 1211.24   4
  -5   3  10 111066. 1358.79   1
   3   5  10 103774. 1299.75   3
  -3   5  -9 33838.0 592.892   1
   3   5   9 33945.3 591.993   6
  -3  -5   9 32428.8 715.712   1
  -3  -5   9 34573.4 853.632   2
  -3   5  -9 34660.0 574.217   6
   5  -3   9 34543.4 862.839   2
   3   5   9 33403.3 655.743   4
  -5   3   9 31688.9 715.240   1
   3   5   9 34965.3 747.199   3
   3   5   9 33631.7 581.205   1
  -3  -5   8 16795.4 519.271   1
   3   5   8 17454.0 435.949   6
  -3   5  -8 17326.4 426.439   1
  -5  -3  -8 17165.2 412.627   1
  -3  -5   8 16695.8 569.101   2
  -3   5  -8 17684.6 414.466   6
   5   3  -8 18145.1 471.087   5
   5  -3   8 17319.7 598.185   2
   5   3  -8 17476.2 342.441   4
   3   5   8 17490.8 469.837   4
  -5   3   8 16684.1 504.373   1
   3   5   8 15278.5 474.956   3
   3   5   8 16931.5 424.174   1
  -3   5  -7 17686.4 431.448   1
  -3  -5   7 18213.5 529.729   1
   3   5   7 18263.2 449.445   6
  -3  -5   7 17165.2 552.396   2
  -3   5  -7 17220.2 410.693   6
   5   3  -7 19662.6 470.177   5
   5  -3   7 18172.3 599.110   2
   5   3  -7 18996.6 378.681   4
   3   5   7 20164.3 496.777   4
  -5   3   7 19056.9 531.115   1
   3   5   7 18036.9 437.059   1
   3   5   7 17654.9 492.601   3
  -5  -3  -7 18903.6 448.587   1
  -3  -5   6 128370. 1379.50   1
  -3   5  -6 126993. 1160.79   1
   3   5   6 125386. 1183.16   6
  -3   5  -6 128525. 1132.56   6
  -3  -5   6 124189. 1412.02   2
   5   3  -6 125963. 1135.94   5
  -5  -3  -6 119447. 1100.31   1
   5   3  -6 128553. 1016.28   4
   5  -3   6 122646. 1464.43   2
  -5   3   6 129270. 1353.23   1
   3   5   6 122983. 1198.93   4
   3   5   6 122357. 1131.52   1
   3   5   6 122957. 1245.79   3
  -3  -5   5 38073.7 747.523   1
  -3   5  -5 39293.0 648.833   1
   3   5   5 38119.5 651.147   6
  -3   5  -5 40095.7 635.152   6
  -3  -5   5 35873.1 728.275   2
  -5  -3  -5 37023.9 643.059   1
   5   3  -5 38792.5 607.125   5
   5   3  -5 38092.6 576.688   4
  -5   3   5 37481.7 718.256   1
   5  -3   5 38498.6 816.226   2
   3   5   5 38126.3 656.777   4
   3   5   5 38256.7 638.039   1
   3   5   5 36032.0 653.343   3
  -3   5  -4 69919.1 873.771   1
  -3  -5   4 70908.4 1002.42   1
   3   5   4 66611.3 869.154   6
  -5  -3  -4 72457.1 919.759   1
  -3   5  -4 69784.1 845.215   6
  -3  -5   4 70813.2 990.048   2
   5   3  -4 68278.3 766.911   5
  -5   3   4 71474.8 977.528   1
   5   3  -4 70143.2 799.251   4
   3   5   4 70248.0 880.614   4
   5  -3   4 74299.2 1074.84   2
   3   5   4 68895.9 883.485   3
  -5  -3  -3 60851.6 860.998   1
  -3   5  -3 58502.2 802.503   1
   3   5   3 58199.0 809.334   6
  -3   5  -3 58117.0 776.772   6
  -3  -5   3 58380.4 857.167   2
   5   3  -3 60577.1 693.404   5
  -5   3   3 58502.3 871.474   1
   5   3  -3 59566.1 755.943   4
   3   5   3 58893.9 800.602   4
  -3  -5   3 60850.5 918.008   1
   5  -3   3 63005.0 944.513   2
   3   5   3 60569.3 799.527   3
  -3   5  -2 166145. 1362.41   1
   3   5   2 166043. 1377.79   6
  -3  -5   2 160722. 1470.49   1
  -3   5  -2 166780. 1325.99   6
   5   3  -2 161167. 1071.34   5
  -3  -5   2 164241. 1371.34   2
  -5   3   2 163544. 1435.48   1
   5   3  -2 162505. 1280.50   4
   3   5   2 160910. 1248.68   3
  -5  -3  -2 166098. 1423.77   1
   3   5   1 277.966 72.4394   3
  -3   5  -1 512.216 95.4366   1
  -5  -3  -1 219.319 86.9570   1
  -3   5  -1 461.171 87.9139   6
   3   5   1 289.276 80.1811   6
   5   3  -1 470.075 66.7078   5
  -3  -5   1 631.236 102.053   2
  -5   3   1 358.634 89.9813   1
   5   3  -1 543.825 94.5734   4
   3   5   1 423.612 88.7631   4
  -3  -5   1 342.319 103.798   1
   3   5   0 693.392 108.780   6
  -3   5   0 1058.26 124.987   1
  -5  -3   0 568.402 58.4309   2
  -3   5   0 1238.11 125.175   6
  -5   3   0 673.825 109.415   1
  -3  -5   0 666.954 116.756   1
  -3  -5   0 682.469 95.3553   2
   5   3   0 1019.00 122.631   4
   3   5   0 856.324 109.203   4
   3  -5   0 761.367 133.770   2
   3   5   0 736.225 92.5999   3
  -5  -3   0 537.788 105.121   1
  -3   5   1 555.277 82.0773   3
  -3   5   1 524.469 99.9884   1
   3   5  -1 173.180 76.4976   6
  -3   5   1 339.071 82.8174   6
   5   3   1 672.986 109.659   4
  -3  -5  -1 702.337 82.1346   2
   3   5  -1 1159.83 119.616   4
  -5  -3   1 189.037 51.4974   2
   3  -5   1 245.249 100.281   2
  -3  -5  -1 360.485 108.222   1
   3   5  -1 633.253 81.7965   3
  -5  -3   1 446.234 103.041   1
  -3   5   2 165205. 1209.14   3
   3   5  -2 158531. 1395.29   6
  -3   5   2 163969. 1418.70   1
  -3   5   2 164298. 1344.65   6
  -3  -5  -2 162572. 976.548   5
  -5   3  -2 157754. 1316.42   1
   5   3   2 155644. 1359.17   4
   3  -5   2 166201. 1707.37   2
  -5  -3   2 160389. 1052.54   2
   3   5  -2 171196. 1248.61   4
   3   5  -2 163800. 1018.87   3
  -5  -3   2 161078. 1499.32   1
  -3  -5  -2 168703. 1516.68   1
  -3   5   3 55956.6 713.628   3
   3   5  -3 58367.8 850.866   6
  -5  -3   3 60116.4 711.815   2
  -3   5   3 58930.4 845.782   1
  -3   5   3 59498.3 808.482   6
  -3  -5  -3 60342.0 554.580   5
  -3  -5  -3 59139.2 887.810   1
  -5   3  -3 59094.6 802.336   1
   5   3   3 57142.6 838.552   4
   3  -5   3 61809.5 1082.41   2
   3   5  -3 57269.6 715.125   4
   3   5  -3 60759.0 576.254   3
  -3   5   4 74990.8 862.609   3
  -5  -3   4 74182.8 851.487   2
  -3   5   4 74520.7 965.159   1
  -3   5   4 74427.3 913.566   6
   3   5  -4 72474.4 962.053   6
  -5   3  -4 72199.3 868.143   1
   5   3   4 76637.8 990.310   4
   3  -5   4 74087.5 1224.81   2
   3   5  -4 71997.9 772.661   4
   3   5  -4 76703.0 567.863   3
  -3  -5  -4 75307.1 981.240   1
  -3   5   5 36350.1 621.136   3
  -5  -3   5 36984.2 641.812   2
  -3   5   5 34833.0 664.714   1
  -3   5   5 35183.7 628.578   6
  -5   3  -5 36160.7 613.365   1
   5   3   5 36423.1 692.558   4
   3  -5   5 36327.2 872.281   2
   3   5  -5 36766.6 544.682   4
   3   5  -5 37722.5 700.825   6
   3   5  -5 35044.5 308.171   3
  -3   5   6 129166. 1195.12   3
   5   3   6 125996. 1110.45   6
   3   5  -6 132380. 1323.32   6
  -5  -3   6 125780. 1253.54   2
  -3   5   6 123199. 1255.96   1
   3  -5   6 130579. 1681.93   2
   5   3   6 127044. 1292.98   4
  -5   3  -6 123686. 1111.41   1
  -3   5   6 124443. 1180.11   6
  -5  -3   6 124049. 1400.52   1
   3   5  -7 16399.6 473.476   6
  -5  -3   7 16708.1 487.594   2
   5   3   7 16220.1 398.418   6
  -3   5   7 16790.6 486.871   1
  -3   5   7 15872.6 432.625   6
   3  -5   7 16137.5 613.460   2
   5   3   7 16557.0 478.396   4
  -5   3  -7 16506.3 401.936   1
  -5  -3   7 15760.9 502.990   1
   3   5  -8 17497.3 495.445   6
  -5  -3   8 17280.2 518.280   2
  -3   5   8 17131.2 489.375   1
  -3   5   8 16644.4 438.159   6
   5   3   8 17767.5 404.251   6
   3  -5   8 17369.0 654.877   2
   5   3   8 17195.6 493.442   4
  -5   3  -8 17270.0 404.840   1
  -5  -3   8 17961.4 547.784   1
   3   5  -9 33243.9 686.096   6
  -5  -3   9 33781.0 758.178   2
  -3   5   9 36981.2 674.989   6
  -3   5   9 34312.9 707.162   1
   3  -5   9 35395.1 952.107   2
   5   3   9 35796.3 720.289   4
   5   3   9 35230.6 807.169   3
  -5  -3   9 33126.8 755.624   1
  -3   5   9 33284.9 665.614   3
  -5  -3  10 108322. 1429.96   2
  -3   5  10 109161. 1266.91   1
   3  -5  10 106507. 1673.47   2
   5   3  10 107398. 1245.56   4
   5   3  10 107436. 1413.77   3
  -5  -3  10 109170. 1386.22   1
   3   5 -11 12178.7 435.011   6
  -5  -3  11 11941.6 510.226   2
   3  -5  11 13379.2 639.193   2
  -3   5  11 12190.1 450.137   1
   5   3  11 11906.7 430.255   4
  -5  -3  11 12056.8 479.137   1
  -3   5  11 12484.6 434.734   3
  -5  -3  12 14331.8 539.391   1
   3   5 -12 13155.8 459.830   6
  -5  -3  12 13597.5 562.848   2
   3  -5  12 13761.5 660.540   2
  -3   5  12 13867.4 486.465   1
   5   3  12 14042.6 473.526   4
   5   3  12 12986.7 513.271   3
  -3   5  12 14418.6 477.274   3
  -5   4  11 8431.10 352.664   3
  -4  -5  11 7842.94 462.566   2
   5  -4  11 7501.44 473.403   2
   4   5  11 7475.45 344.908   4
  -5   4  11 8272.68 407.326   1
  -4  -5  11 8593.16 418.906   1
  -5   4  10 41078.0 748.183   3
  -4  -5  10 42289.7 998.208   2
   5  -4  10 40537.4 1029.58   2
   4   5  10 42494.6 790.817   4
  -5   4  10 40600.9 848.722   1
   4   5  10 41593.8 857.028   3
  -4  -5  10 42054.8 887.969   1
  -5   4   9 37679.5 707.397   3
  -4  -5   9 36123.7 880.564   2
  -4   5  -9 37015.5 652.350   1
  -4   5  -9 35286.8 583.001   6
   5  -4   9 34071.2 909.251   2
  -5   4   9 34394.8 771.437   1
   4   5   9 34878.0 703.392   4
   4   5   9 36888.7 801.389   3
  -4  -5   9 37516.1 823.913   1
  -5   4   8 51199.5 803.920   3
   4   5   8 48359.6 748.039   6
  -5  -4  -8 46442.3 791.380   1
  -4  -5   8 50424.5 991.732   2
  -4   5  -8 48623.2 740.527   1
  -4   5  -8 48890.0 687.319   6
   5  -4   8 51628.4 1110.16   2
  -5   4   8 47706.4 889.817   1
   4   5   8 49145.3 830.475   4
   4   5   8 48505.8 736.992   1
   4   5   8 47445.7 876.716   3
  -4  -5   8 51987.9 959.933   1
   4   5   7 53622.2 802.119   6
  -4   5  -7 55316.7 794.182   1
  -4  -5   7 56877.0 1013.47   2
  -4   5  -7 54879.5 746.722   6
  -5   4   7 52753.2 924.846   1
   5  -4   7 51981.0 1078.91   2
  -5  -4  -7 60779.5 911.007   1
   4   5   7 58219.3 891.817   4
   5   4  -7 57464.5 703.708   4
   4   5   7 52076.2 766.911   1
   4   5   7 58185.1 954.440   3
  -4  -5   7 53754.5 960.374   1
   4   5   6 8259.95 322.528   6
  -5  -4  -6 9111.22 344.075   1
  -4   5  -6 8063.98 310.235   1
  -4  -5   6 8759.45 386.654   2
  -4   5  -6 7957.85 291.167   6
  -5   4   6 8593.39 374.726   1
   5  -4   6 7801.73 414.945   2
   4   5   6 8991.52 350.941   4
   5   4  -6 9142.07 291.539   4
   4   5   6 8694.32 364.934   3
  -4  -5   6 8791.48 394.330   1
   4   5   5 44371.0 733.728   6
  -4   5  -5 45919.9 732.056   1
  -4  -5   5 42340.7 787.945   2
  -4   5  -5 46759.9 700.860   6
  -5   4   5 44443.1 820.490   1
   5   4  -5 47251.2 676.931   4
   4   5   5 45568.4 768.794   4
   5  -4   5 44522.8 927.062   2
   4   5   5 43351.9 776.363   3
  -4  -5   5 44757.9 856.468   1
  -5  -4  -5 44468.2 762.140   1
   4   5   4 98011.4 1105.44   6
  -4   5  -4 96655.0 1066.30   1
  -4   5  -4 97314.5 1020.61   6
  -4  -5   4 97618.9 1136.78   2
  -5   4   4 101260. 1223.20   1
   5   4  -4 97803.9 980.355   4
   4   5   4 107949. 1184.99   4
   5  -4   4 104227. 1381.82   2
  -5  -4  -4 98075.6 1126.50   1
   4   5   4 94380.0 1097.73   3
  -4  -5   4 95146.2 1231.15   1
   4   5   3 93591.4 1090.35   6
  -4   5  -3 95521.4 1070.17   1
  -4   5  -3 96018.2 1021.93   6
  -4  -5   3 98765.4 1095.22   2
  -5   4   3 96891.2 1158.23   1
  -5  -4  -3 93272.7 1079.22   1
   5   4  -3 102902. 1036.27   4
   4   5   3 98681.0 1094.88   4
   5  -4   3 99526.4 1286.37   2
   4   5   3 95224.3 1067.28   3
  -4  -5   3 97977.6 1240.92   1
   4   5   2 38244.7 698.901   6
  -4   5  -2 39630.4 701.329   1
  -4   5  -2 41042.3 677.543   6
  -4  -5   2 37942.2 637.813   2
  -5  -4  -2 37228.3 721.838   1
  -5   4   2 37960.6 718.371   1
   5   4  -2 39499.2 651.202   4
   4   5   2 38806.1 678.449   4
   4   5   2 36809.3 642.594   3
  -4  -5   2 41939.6 803.707   1
   4   5   1 63582.4 908.749   6
  -5  -4  -1 64221.4 948.730   1
  -4   5  -1 64276.5 845.044   6
  -4   5  -1 63610.5 891.110   1
  -5   4   1 64357.2 919.667   1
  -4  -5   1 65596.1 766.079   2
   5   4  -1 66031.4 863.044   4
   4   5   1 66932.5 877.450   4
   4   5   1 65846.0 830.816   3
  -4  -5   1 65661.5 998.604   1
   4   5   0 148786. 1388.74   6
  -5  -4   0 151971. 1482.06   1
  -4   5   0 152520. 1392.94   1
  -4   5   0 152472. 1314.41   6
  -5   4   0 154454. 1412.64   1
  -4  -5   0 153466. 1022.23   2
   5   4   0 149545. 1316.58   4
   4   5   0 149758. 1283.19   4
   4   5   0 149776. 1202.40   3
  -4  -5   0 149218. 1479.24   1
   4   5  -1 62239.0 918.447   6
  -4  -5  -1 64108.0 959.641   1
  -4   5   1 66628.6 870.711   6
  -5  -4   1 68810.0 1019.99   1
  -4   5   1 66506.8 928.189   1
  -5  -4   1 69000.2 688.654   2
  -5   4  -1 62614.2 887.721   1
   5   4   1 65015.5 883.009   4
   4   5  -1 66945.5 850.453   4
   4   5  -1 65387.4 765.985   3
   4   5  -2 39373.9 736.627   6
  -5  -4   2 37558.2 761.701   1
  -4   5   2 37286.0 714.098   1
  -5  -4   2 37761.6 563.019   2
  -4  -5  -2 36893.3 715.184   1
  -4   5   2 37312.3 659.167   6
  -5   4  -2 37533.0 681.202   1
   5   4   2 39921.8 704.819   4
   4   5  -2 37671.7 624.870   4
   4  -5   2 37823.9 823.692   2
   4   5  -2 37845.9 552.954   3
   5   4   3 93978.2 1066.01   6
  -4   5   3 96565.2 998.889   3
   4   5  -3 93892.9 1143.47   6
  -5  -4   3 96718.2 988.295   2
  -4   5   3 96467.0 1152.89   1
  -4   5   3 97206.9 1079.46   6
  -5   4  -3 92590.7 1052.45   1
  -4  -5  -3 97526.4 1167.28   1
   5   4   3 101338. 1146.05   4
   4  -5   3 106380. 1455.83   2
   4   5  -3 100053. 1011.05   4
   4   5  -3 96060.6 836.031   3
  -4   5   4 100242. 1043.91   3
   5   4   4 93483.1 1054.49   6
   4   5  -4 97114.3 1174.40   6
  -5  -4   4 99331.7 1263.55   1
  -5  -4   4 97991.3 1044.45   2
  -4   5   4 98824.4 1200.60   1
  -4   5   4 97674.4 1090.74   6
  -5   4  -4 98734.9 1077.27   1
   4  -5   4 93396.0 1408.97   2
   4   5  -4 100308. 977.951   4
   4   5  -4 97342.7 773.462   3
  -4  -5  -4 98180.0 1208.40   1
  -4   5   5 43521.4 704.749   3
   4   5  -5 46115.3 822.723   6
   5   4   5 43746.9 717.123   6
  -5  -4   5 44196.7 857.780   1
  -5  -4   5 43256.8 740.994   2
  -4   5   5 44039.0 795.990   1
  -4   5   5 42559.0 711.564   6
  -4  -5  -5 44368.7 825.725   1
  -5   4  -5 43670.0 707.003   1
   5   4   5 44057.6 773.250   4
   4  -5   5 42915.9 981.869   2
   4   5  -5 44508.2 643.700   4
   5   4   5 45624.2 841.041   3
  -4   5   6 8549.92 324.414   3
   4   5  -6 9194.88 378.843   6
   5   4   6 9630.43 339.187   6
  -5  -4   6 9166.60 405.545   1
  -5  -4   6 8341.72 350.895   2
  -4   5   6 8800.24 339.631   6
  -4   5   6 8261.01 357.483   1
  -5   4  -6 8542.40 317.251   1
   4  -5   6 8467.61 456.010   2
   5   4   6 8121.44 345.854   4
   4   5  -6 8626.31 278.584   4
   5   4   6 9352.79 400.219   3
  -4  -5  -6 8590.15 349.191   1
  -4   5   7 52045.8 795.429   3
   4   5  -7 51382.4 884.743   6
   5   4   7 52317.5 771.955   6
  -5  -4   7 52530.9 908.091   2
  -4   5   7 53297.0 907.390   1
  -5   4  -7 54134.7 786.010   1
   4  -5   7 51796.1 1110.78   2
   5   4   7 51135.7 859.454   4
  -5  -4   7 53747.8 975.722   1
   4   5  -7 52709.9 661.222   4
   5   4   7 55111.0 965.267   3
  -4   5   8 48569.0 781.790   3
   5   4   8 49962.6 740.938   6
  -5  -4   8 50080.2 950.655   1
  -5  -4   8 50145.0 923.403   2
  -4   5   8 50682.8 898.261   1
  -5   4  -8 50164.4 739.893   1
   4  -5   8 47803.6 1103.78   2
   5   4   8 49442.8 854.644   4
   5   4   8 51031.4 956.683   3
  -4   5   9 35924.5 712.575   3
   4   5  -9 37917.2 778.867   6
  -5  -4   9 35507.6 817.537   2
  -5  -4   9 36126.4 819.695   1
  -4   5   9 38313.4 801.966   1
   4  -5   9 34656.2 958.270   2
   5   4   9 39540.3 781.362   4
   5   4   9 39952.4 849.899   3
   4   5 -10 42014.5 836.454   6
  -5  -4  10 39718.4 904.130   2
  -5  -4  10 41688.7 891.802   1
  -4   5  10 41342.7 843.487   1
   4  -5  10 40654.1 1064.96   2
   5   4  10 40795.8 789.582   4
   5   4  10 41477.5 885.014   3
  -4   5  11 7935.70 357.301   3
   4   5 -11 7886.93 376.841   6
  -5  -4  11 7465.30 430.512   2
  -5  -4  11 7948.82 409.225   1
   4  -5  11 8004.29 502.180   2
  -4   5  11 7928.41 393.161   1
   5   4  11 7836.40 359.270   4
   5   5   0 12740.7 438.641   6
  -5   5   0 12113.5 386.548   6
  -5   5   0 13297.9 447.836   1
   5   5   0 12617.9 392.776   3
  -5  -5   0 11979.7 449.553   1
   5   5  -1 40198.9 782.502   6
   5   5   1 40772.0 774.717   6
  -5   5  -1 40576.9 766.920   1
  -5   5  -1 40290.6 690.408   6
  -5   5   1 41178.1 732.728   6
  -5   5   1 40146.6 783.455   1
   5   5   1 40507.6 728.606   4
   5   5  -1 40867.7 720.869   4
  -5  -5   1 37028.5 790.920   1
   5   5  -1 38910.3 659.141   3
   5   5   1 40310.6 712.209   3
  -5  -5  -1 40525.6 814.697   1
  -5   5  -2 2824.37 213.983   1
  -5   5  -2 2943.71 194.999   6
   5   5  -2 103.048 85.5461   6
   5   5   2 178.367 91.5049   6
  -5  -5   2 87.5703 96.3686   1
   5   5   2 662.226 118.074   4
   5   5  -2 807.631 119.368   4
   5   5  -2 1835.41 151.250   3
   5   5   2 1563.39 165.587   3
  -5   5   2 186.812 89.6713   1
  -5  -5  -2 63.6213 102.468   1
  -5  -5  -3 23445.1 608.248   1
   5   5  -3 24227.6 621.605   6
   5   5   3 21271.3 552.684   6
  -5   5  -3 25593.0 597.997   1
  -5   5  -3 23627.7 522.894   6
  -5   5   3 23619.3 615.349   1
   5   5   3 21513.7 550.312   4
   5   5  -3 23800.9 527.228   4
   5  -5   3 24811.3 698.658   2
   5   5  -3 22697.1 462.487   3
   5   5   3 22128.4 566.644   3
   5   5  -4 32596.8 722.568   6
   5   5   4 31508.0 665.085   6
  -5  -5   4 30532.3 621.442   2
  -5  -5  -4 32639.9 703.095   1
  -5   5  -4 32775.0 671.905   1
  -5   5  -4 30516.8 587.244   6
  -5   5   4 35075.6 753.545   1
  -5  -5   4 30865.7 721.458   1
   5   5   4 31607.1 670.212   4
   5   5  -4 33325.1 609.970   4
   5  -5   4 32477.3 806.106   2
   5   5   4 32042.3 699.754   3
   5   5   5 157746. 1473.05   6
  -5  -5   5 155259. 1515.47   2
  -5   5  -5 161363. 1480.19   1
  -5   5  -5 160189. 1334.42   6
  -5   5   5 156244. 1594.04   1
  -5  -5   5 144247. 1569.54   1
   5   5   5 154613. 1498.30   4
  -5  -5  -5 173371. 1693.40   1
   5  -5   5 163606. 1897.55   2
   5   5  -5 163725. 1329.05   4
   5   5   5 171962. 1669.79   3
   5   5  -6 1024.19 157.586   6
   5   5   6 898.955 131.936   6
  -5  -5   6 1276.06 181.806   2
  -5   5  -6 945.395 121.674   6
  -5   5  -6 920.425 135.640   1
  -5   5   6 939.578 157.957   1
  -5  -5   6 937.072 160.423   1
   5   5  -6 1016.99 119.583   4
   5  -5   6 760.663 190.569   2
   5   5   6 719.690 139.379   3
  -5  -5  -6 724.329 153.195   1
   5   5  -7 10937.9 440.170   6
  -5   5   7 11656.8 400.685   3
   5   5   7 11150.6 391.736   6
  -5  -5   7 10936.8 459.601   2
  -5   5  -7 11520.0 396.569   1
  -5   5   7 12506.0 479.375   1
  -5  -5   7 9968.66 436.018   1
   5  -5   7 10532.2 526.332   2
   5   5   7 10126.3 399.616   4
   5   5  -7 11183.9 335.017   4
  -5  -5  -7 8839.32 413.155   1
   5   5   7 11677.3 456.903   3
  -5   5   8 65829.8 961.212   3
   5   5  -8 61924.6 1044.37   6
  -5  -5   8 62500.1 1126.04   2
  -5   5  -8 60342.2 876.121   1
  -5   5   8 63744.2 1082.66   1
   5  -5   8 62555.1 1287.22   2
   5   5   8 67190.2 1034.83   4
   5   5   8 63166.0 1079.91   3
  -5   5   9 180484. 1617.41   3
   5   5  -9 179089. 1789.52   6
  -5  -5   9 175358. 1937.11   2
  -5   5   9 175463. 1819.10   1
   5  -5   9 172136. 2169.22   2
   5   5   9 183806. 1735.35   4
  -5  -5   9 169883. 1830.18   1
   5   5   9 183918. 1872.22   3
  -6   0   0 17669.6 483.312   1
   0   6   0 18407.9 476.658   6
   6   0   0 17584.9 500.852   4
   0  -6   0 18971.6 532.701   2
   0   6   0 18410.5 471.756   1
   0   6   0 19310.3 378.805   3
  -6   0   1 319519. 2065.70   1
  -6   0  -1 321245. 1993.92   1
   0   6  -1 339322. 2036.58   6
   0   6   1 339254. 2028.67   6
   6   0  -1 325369. 2104.14   4
   6   0   1 302693. 2097.41   4
   0  -6   1 323140. 2307.81   2
   0  -6  -1 329029. 2074.83   2
   0   6  -1 341416. 2026.81   1
   0   6   1 343748. 2021.96   1
   0   6   1 319542. 1569.50   3
   0   6  -1 330666. 1466.25   3
  -6   0   2 885270. 3501.19   1
  -6   0  -2 912946. 3315.08   1
   0   6  -2 887534. 3317.08   6
   0   6   2 933060. 3369.44   6
   6   0  -2 896830. 3430.37   4
   6   0   2 869973. 3577.66   4
   0  -6   2 921415. 3960.85   2
   0   6  -2 851726. 3211.12   1
   0   6   2 911141. 3280.32   1
   0   6   2 854486. 2733.41   3
   0   6  -2 858960. 2243.40   3
  -6   0   3 143241. 1436.71   1
   0   6  -3 142920. 867.445   3
  -6   0  -3 128158. 1210.63   1
   0   6  -3 140024. 1320.90   6
   0   6   3 137589. 1286.23   6
   6   0  -3 129206. 1279.97   4
   6   0   3 136162. 1441.74   4
   0  -6   3 131677. 1541.39   2
   0   6  -3 139729. 1303.81   1
   0   6   3 135175. 1272.47   1
   0   6   3 130054. 1092.04   3
  -6   0   4 10653.5 402.336   1
   0   6  -4 10440.7 365.391   6
  -6   0  -4 11124.7 354.586   1
   0   6   4 9996.44 351.032   6
   6   0  -4 10380.3 361.952   4
   6   0   4 10004.3 400.448   4
   0  -6   4 10570.2 461.723   2
   0   6  -4 10052.7 354.395   1
   0   6   4 10390.4 326.074   3
   0   6   4 10186.0 352.964   1
  -6   0   5 175517. 1629.25   1
  -6   0  -5 170992. 1357.26   1
   0   6  -5 177921. 1492.09   6
   0   6   5 170774. 1441.18   6
   6   0  -5 172615. 1436.99   4
   6   0   5 167041. 1634.26   4
   0  -6   5 162164. 1803.37   2
   0   6  -5 179472. 1479.25   1
   0   6   5 182045. 1416.61   3
   0   6   5 170025. 1447.50   1
  -6   0   6 271622. 2049.55   1
   0   6  -6 282301. 1880.53   6
   0   6   6 272230. 1829.12   6
  -6   0  -6 281012. 1712.68   1
   6   0  -6 272725. 1766.52   4
   0  -6   6 262931. 2394.61   2
   6   0   6 277551. 2123.70   4
   0   6  -6 286831. 1870.29   1
   0   6   6 272773. 1778.07   3
   0   6   6 270988. 1849.59   1
  -6   0   7 103139. 1279.89   1
   0   6  -7 102515. 1137.69   6
   0   6   7 106107. 1129.49   6
  -6   0  -7 107471. 1037.99   1
   0  -6   7 104958. 1540.47   2
   6   0  -7 102492. 1047.61   4
   6   0   7 106412. 1341.62   4
   0   6  -7 104132. 1128.71   1
   0   6   7 106509. 1142.86   3
   0   6   7 103081. 1131.86   1
   0   6   8 1248.82 143.593   1
  -6   0   8 1576.74 181.398   1
   0   6  -8 1644.37 158.477   6
   0   6   8 1335.88 141.798   6
   0  -6   8 1441.97 223.730   2
  -6   0  -8 1739.40 142.776   1
   6   0   8 1628.20 190.272   4
   6   0  -8 1756.47 150.219   4
   0   6  -8 1407.64 152.507   1
   0   6   8 1350.61 152.173   3
   0   6   9 18639.4 498.849   1
  -6   0   9 17586.6 556.314   1
   0   6  -9 17397.4 478.505   6
   0   6   9 18572.8 475.307   6
   0  -6   9 16520.1 653.173   2
   6   0   9 18307.9 566.139   4
   0   6  -9 18671.0 488.579   1
   0   6   9 18086.1 506.139   3
   0   6  10 244310. 1783.31   1
  -6   0  10 251783. 2130.26   1
   0   6 -10 243024. 1770.29   6
   0   6  10 241698. 1705.88   6
   0  -6  10 235814. 2475.51   2
   6   0  10 253302. 2120.36   4
   0   6 -10 247741. 1756.01   1
   0   6  10 244558. 1911.94   3
   0   6 -11 86162.0 1046.72   6
   0  -6  11 85755.8 1540.78   2
   6   0  11 86725.9 1256.75   4
   0   6 -11 84695.6 1023.89   1
   0   6  11 85588.8 1161.44   3
   6   0  12 230.354 128.909   4
  -6   0  12 58.6454 129.983   1
  -6   1  11 61599.2 1074.17   1
  -1  -6  11 65946.9 1353.73   2
   6   1 -11 67104.4 1039.23   5
   6  -1  11 64561.7 1113.14   4
   1   6  11 63694.3 1020.45   3
  -6   1  10 14406.0 522.167   1
   1   6  10 15070.1 440.316   1
  -1   6 -10 13790.4 411.235   6
   1   6  10 14896.8 430.709   6
  -1  -6  10 13839.1 609.273   2
   6  -1  10 14155.6 519.585   4
   1   6  10 14906.0 486.685   3
  -1   6 -10 13764.3 413.721   1
  -1   6  -9 35511.9 659.477   6
   1   6   9 33575.6 637.378   6
  -1  -6   9 36468.8 942.918   2
   6  -1   9 33585.3 785.450   4
   1   6   9 34669.7 714.531   3
  -1   6  -9 34749.8 645.564   1
   1   6   9 34357.0 654.733   1
  -6   1   9 33271.0 774.573   1
  -1   6  -8 5620.84 268.241   6
   1   6   8 5208.92 260.731   6
  -1  -6   8 4852.62 348.056   2
   6  -1   8 4692.11 305.653   4
   6   1  -8 4955.84 218.358   4
   6  -1   8 5178.61 275.309   2
  -6  -1  -8 4994.48 229.457   1
   1   6   8 4853.72 268.985   3
  -1   6  -8 5499.57 265.632   1
   1   6   8 5471.98 271.322   1
  -6   1   8 4942.30 298.766   1
  -1   6  -7 135211. 1268.13   6
  -1  -6   7 131321. 1662.71   2
   6  -1   7 138943. 1571.93   4
   6   1  -7 140048. 1171.01   4
   6  -1   7 137244. 1266.79   2
  -6  -1  -7 136575. 1189.56   1
   1   6   7 143952. 1368.22   3
  -1   6  -7 136694. 1272.15   1
   1   6   7 132881. 1269.33   1
  -6   1   7 133566. 1464.92   1
   1   6   7 130210. 1251.90   6
  -1   6  -6 3913.36 222.840   6
   1   6   6 4000.49 225.879   6
  -1  -6   6 3753.33 290.689   2
   6  -1   6 4123.31 286.193   4
   6   1  -6 4855.49 241.546   4
  -6  -1  -6 4215.84 220.649   1
   1   6   6 3610.58 219.721   3
  -1   6  -6 3843.92 224.444   1
   1   6   6 4062.12 227.111   1
  -6   1   6 3619.87 249.820   1
   1   6   5 75284.7 962.533   6
  -1   6  -5 68532.4 896.037   6
   6  -1   5 69431.6 1091.69   4
  -1  -6   5 68484.7 1135.93   2
  -6  -1  -5 73341.7 904.153   1
   6   1  -5 72550.8 892.023   4
   1   6   5 73969.2 938.224   1
   1   6   5 68995.0 884.571   3
  -6   1   5 69988.7 1021.19   1
  -1   6  -5 70694.3 914.138   1
   1   6   4 11749.5 382.942   6
  -1   6  -4 11229.1 367.824   6
  -6  -1  -4 10792.7 363.983   1
  -1  -6   4 11172.6 451.444   2
   6   1  -4 11060.9 360.564   4
   1   6   4 11319.9 371.360   1
  -6   1   4 10831.8 398.901   1
   1   6   4 11807.0 358.355   3
  -1   6  -4 11593.3 377.920   1
   1   6   3 106428. 1154.14   6
  -1   6  -3 107324. 1136.63   6
  -6  -1  -3 111264. 1157.22   1
   6   1  -3 109618. 1142.64   4
  -1  -6   3 111382. 1379.06   2
   1   6   3 108811. 1147.36   1
  -6   1   3 113443. 1261.38   1
   1   6   3 113663. 1050.01   3
  -1   6  -3 103914. 1113.70   1
  -1   6  -2 10955.0 268.500   3
   1   6   2 10202.8 360.255   6
  -1   6  -2 9854.79 348.198   6
  -6  -1  -2 9559.68 351.165   1
   6   1  -2 9931.87 353.340   4
  -1  -6   2 10090.8 408.949   2
   1   6   2 9592.87 345.790   1
  -6   1   2 9856.21 372.168   1
   1   6   2 10191.9 303.854   3
  -1   6  -2 10410.9 355.900   1
  -1   6  -1 27963.9 442.853   3
   1   6   1 27130.8 586.860   6
  -1   6  -1 25718.9 557.540   6
  -6  -1  -1 27596.3 597.603   1
   6   1  -1 25971.1 584.589   4
  -1  -6   1 27220.4 648.053   2
   1  -6  -1 25491.5 597.287   2
   1   6   1 27132.3 572.948   1
  -6   1   1 26066.1 585.710   1
   1   6   1 27685.9 476.885   3
  -1   6  -1 26434.9 563.735   1
   1   6   0 70133.4 948.731   6
  -1   6   0 66528.4 898.858   6
  -6  -1   0 66524.0 939.519   1
   6   1   0 68888.7 964.707   4
  -1  -6   0 67991.4 972.050   2
   1  -6   0 74578.6 1099.21   2
   1   6   0 67819.1 911.124   1
  -6   1   0 67342.9 923.983   1
   1   6   0 70897.5 721.741   3
  -1   6   0 67666.2 910.102   1
  -1   6   0 71682.1 739.870   3
   1   6  -1 18596.9 488.504   6
  -6  -1   1 23302.1 562.021   1
  -1   6   1 26403.4 571.679   6
   6   1   1 23251.4 575.362   4
   1  -6   1 24962.7 667.193   2
  -1  -6  -1 25729.9 548.422   2
   1   6  -1 19012.3 483.416   1
  -6   1  -1 25181.3 556.108   1
   1   6  -1 25469.7 410.149   3
  -1   6   1 26410.4 574.749   1
  -1   6   1 25574.8 462.697   3
   1   6  -2 10552.2 372.877   6
  -6  -1   2 9051.69 361.584   1
  -1   6   2 10416.4 361.519   6
   6   1   2 10797.6 402.213   4
   1  -6   2 10346.8 449.859   2
   1   6  -2 9947.48 356.329   1
  -6   1  -2 9318.94 337.833   1
   1   6  -2 10237.5 243.591   3
  -1   6   2 10268.3 362.124   1
  -1   6   2 10344.0 304.359   3
   1   6  -3 108453. 1180.08   6
  -6  -1   3 104354. 1225.23   1
  -1   6   3 116020. 1201.97   6
   6   1   3 103207. 1224.05   4
   1  -6   3 103556. 1408.90   2
   1   6  -3 110654. 1167.14   1
  -6   1  -3 103756. 1089.61   1
  -1   6   3 109285. 1023.49   3
  -1   6   3 117818. 1230.06   1
   1   6  -3 113638. 731.144   3
   1   6  -4 13097.5 219.780   3
   1   6  -4 13782.4 431.901   6
  -6  -1   4 11851.6 425.641   1
  -1   6   4 12328.8 389.271   6
   6   1   4 12699.3 441.894   4
   1  -6   4 11384.9 488.396   2
   1   6  -4 13639.0 414.219   1
  -6   1  -4 12606.9 382.444   1
  -1   6   4 12644.0 361.083   3
  -1   6   4 11757.3 388.109   1
  -1   6   5 73149.3 981.091   1
   1   6  -5 69885.1 966.120   6
  -6  -1   5 71049.8 1052.12   1
  -1   6   5 70113.4 931.152   6
   6   1   5 68398.3 1028.23   4
   1  -6   5 68341.5 1204.26   2
   1   6  -5 68005.5 919.872   1
  -1   6   5 66803.7 847.300   3
  -6   1  -5 69920.6 871.577   1
  -1   6   6 4081.56 238.029   1
   1   6  -6 4028.92 241.648   6
  -6  -1   6 4421.06 279.750   1
  -1   6   6 4027.24 232.975   6
   6   1   6 4124.29 268.987   4
   1  -6   6 3544.76 299.395   2
   1   6  -6 4089.72 234.815   1
  -1   6   6 4001.51 223.355   3
  -6   1  -6 4725.75 233.719   1
  -6   1  -7 138643. 1187.57   1
  -1   6   7 134158. 1334.75   1
   1   6  -7 134614. 1352.68   6
  -1   6   7 130148. 1259.09   6
  -6  -1   7 135115. 1501.34   1
   1  -6   7 127555. 1724.90   2
   6   1   7 136049. 1480.27   4
   1   6  -7 134241. 1305.21   1
  -1   6   7 140204. 1306.66   3
  -1   6   8 6321.54 301.698   1
  -6   1  -8 6152.36 252.416   1
   1   6  -8 6800.67 315.658   6
  -1   6   8 6470.45 291.384   6
  -6  -1   8 6483.90 348.869   1
   6  -1  -8 5912.17 273.923   4
   1  -6   8 5619.72 397.290   2
   6   1   8 6285.41 345.129   4
   1   6  -8 6130.55 290.301   1
  -1   6   8 6125.50 290.256   3
  -1   6   9 33560.2 686.901   1
   1   6  -9 32501.3 668.587   6
  -1   6   9 34070.0 654.125   6
  -6  -1   9 32575.6 765.897   1
   1  -6   9 33589.4 940.721   2
   6   1   9 32961.3 743.876   4
   1   6  -9 34749.6 678.447   1
  -1   6   9 34085.5 683.435   3
   1   6 -10 15907.2 475.335   6
  -1   6  10 15456.2 445.313   6
  -6  -1  10 15610.1 549.096   1
   1  -6  10 14071.5 637.468   2
   6   1  10 15871.3 529.248   4
  -1   6  10 15441.9 471.793   1
   1   6 -10 15700.1 466.423   1
  -1   6  10 13557.1 445.327   3
   1   6 -11 61722.4 933.027   6
  -1   6  11 60822.4 926.953   1
  -1   6  11 61897.2 872.296   6
   1  -6  11 62023.3 1339.47   2
  -6  -1  11 65245.3 1135.31   1
   1   6 -11 61313.0 913.177   1
  -1   6  11 63003.9 979.408   3
  -2  -6  11 3617.20 355.989   2
   6   2 -11 3721.70 256.597   5
   6  -2  11 4179.89 312.370   4
   2   6  11 3867.60 238.718   4
   2   6  11 4163.93 279.400   3
  -6   2  11 3873.67 293.915   1
  -2   6 -10 41161.5 715.691   1
  -2   6 -10 40524.0 687.874   6
  -2  -6  10 40873.1 1045.34   2
   6   2 -10 42114.5 804.606   5
   6  -2  10 42366.3 929.396   4
   6  -2  10 40001.8 896.386   2
   2   6  10 43123.6 750.974   4
   2   6  10 44100.1 857.874   3
  -6   2  10 41803.0 879.610   1
   2   6   9 108859. 1151.27   6
  -2   6  -9 107780. 1127.41   6
  -2  -6   9 108636. 1607.39   2
   6  -2   9 108308. 1471.04   4
   6  -2   9 104108. 1382.93   2
   2   6   9 111185. 1182.93   4
   2   6   9 110161. 1311.40   3
  -6   2   9 110031. 1393.99   1
   2   6   9 106021. 1137.93   1
  -2   6  -9 108132. 1145.13   1
   2   6   8 108523. 1150.12   6
  -2   6  -8 101388. 1088.97   6
  -2  -6   8 103809. 1511.11   2
   6   2  -8 106366. 1186.42   5
   6  -2   8 106278. 1361.58   2
   2   6   8 104390. 1135.22   4
  -6   2   8 103990. 1338.05   1
   2   6   8 101747. 1214.46   3
   2   6   8 107494. 1152.02   1
  -2   6  -8 103734. 1119.55   1
  -2  -6   7 21807.1 611.168   1
  -6  -2  -7 22127.0 509.438   1
   2   6   7 21611.2 524.051   6
  -2   6  -7 20034.0 487.177   6
  -2  -6   7 21217.5 672.764   2
   6   2  -7 20893.4 509.686   5
   6   2  -7 21783.7 449.065   4
   6  -2   7 22483.5 596.902   2
   2   6   7 21048.2 508.830   4
  -6   2   7 22182.8 612.316   1
   2   6   7 21385.8 544.211   3
   2   6   7 21782.8 520.670   1
  -2   6  -7 20510.9 500.278   1
   2   6   6 21943.1 529.143   6
  -2   6  -6 20408.8 493.552   6
   6   2  -6 20128.9 486.444   5
  -2  -6   6 17840.7 590.766   2
   6   2  -6 19981.7 442.983   4
   6  -2   6 19478.3 521.468   2
   2   6   6 19688.5 487.024   4
  -6   2   6 20484.1 578.500   1
   2   6   6 21110.3 514.204   1
   2   6   6 19028.7 492.646   3
  -6  -2  -6 20914.7 497.858   1
  -2   6  -6 20455.4 499.419   1
  -2  -6   6 19237.6 564.992   1
  -2  -6   5 101497. 1272.05   1
   2   6   5 101478. 1136.80   6
  -2   6  -5 106072. 1140.97   6
   6   2  -5 105791. 1070.19   5
  -2  -6   5 99295.2 1346.20   2
   6   2  -5 103923. 1043.39   4
   2   6   5 101283. 1085.05   4
  -6   2   5 104888. 1270.55   1
   2   6   5 102733. 1126.22   1
  -6  -2  -5 103131. 1110.63   1
   2   6   5 100588. 1087.69   3
  -2   6  -5 105846. 1136.10   1
  -2  -6   4 148076. 1531.46   1
   2   6   4 134495. 1315.18   6
  -2   6  -4 142531. 1324.57   6
  -2  -6   4 139602. 1543.34   2
   6   2  -4 140757. 1258.17   4
   2   6   4 134117. 1230.79   4
  -6  -2  -4 136015. 1298.46   1
  -6   2   4 145693. 1471.47   1
   2   6   4 135091. 1292.51   1
   2   6   4 134568. 1212.77   3
  -2   6  -4 140296. 1312.72   1
   2   6   3 127243. 1274.89   6
  -2   6  -3 126171. 1229.33   6
  -2  -6   3 125656. 1411.42   2
   6   2  -3 127802. 1215.58   4
  -6  -2  -3 136079. 1338.75   1
   2   6   3 128557. 1193.24   4
  -6   2   3 133824. 1394.95   1
   2   6   3 128294. 1260.27   1
   2   6   3 125845. 1129.88   3
  -2   6  -3 123016. 1231.82   1
   2   6   2 30702.8 641.836   6
  -2   6  -2 33876.2 642.363   6
  -2  -6   2 32446.5 700.800   2
   6   2  -2 31103.8 617.955   4
  -6  -2  -2 31263.0 644.474   1
   2   6   2 31993.6 592.803   4
  -6   2   2 30244.5 653.196   1
   2   6   2 29729.6 609.626   1
   2   6   2 31946.2 558.026   3
  -2   6  -2 32719.7 641.362   1
  -2   6  -1 178047. 1172.29   3
   2   6   1 173102. 1507.97   6
  -2   6  -1 174372. 1459.52   6
   6   2  -1 168950. 1455.76   4
  -2  -6   1 179397. 1563.46   2
  -6  -2  -1 165708. 1508.07   1
   2   6   1 179854. 1375.30   4
  -6   2   1 176332. 1543.88   1
   2   6   1 166941. 1446.49   1
   2   6   1 176048. 1245.65   3
  -2   6  -1 174128. 1483.49   1
  -2   6   0 153316. 1403.85   1
  -2   6   0 152186. 1112.20   3
   2   6   0 152181. 1410.50   6
  -2   6   0 156859. 1402.56   6
   6   2   0 144919. 1373.47   4
  -6  -2   0 143379. 1421.33   1
  -2  -6   0 148805. 1358.67   2
   2  -6   0 148195. 1552.10   2
   2   6   0 146057. 1215.45   4
  -6   2   0 145128. 1373.55   1
   2   6   0 152895. 1376.19   1
   2   6   0 148643. 1069.07   3
  -2   6   1 175682. 1253.71   3
  -2   6   1 170543. 1502.56   1
   2   6  -1 166641. 1493.44   6
  -2   6   1 173945. 1477.54   6
  -6  -2   1 161263. 1517.54   1
   6   2   1 165736. 1494.10   4
   2  -6   1 175781. 1780.71   2
  -2  -6  -1 172624. 1321.75   2
   2   6  -1 165245. 1266.36   4
   2   6  -1 164516. 1446.53   1
  -6   2  -1 168674. 1466.33   1
   2   6  -1 174419. 1102.88   3
  -2   6   2 33790.4 566.752   3
  -2   6   2 34591.8 677.618   1
   2   6  -2 29848.9 637.566   6
  -2   6   2 35485.3 673.162   6
  -6  -2   2 30770.1 678.962   1
   6   2   2 29480.2 644.389   4
   2  -6   2 31048.9 790.887   2
  -6   2  -2 28683.1 598.837   1
   2   6  -2 31150.7 436.703   3
  -2   6   3 136268. 1351.61   1
  -2   6   3 137177. 1323.30   6
   6   2   3 135001. 792.287   5
  -6  -2   3 130612. 1407.67   1
   6   2   3 136193. 1409.56   4
   2  -6   3 133565. 1690.24   2
  -6   2  -3 133878. 1270.10   1
   2   6  -3 132990. 801.755   3
  -2   6   3 130064. 1145.90   3
  -2   6   4 143564. 1397.62   1
   2   6  -4 147784. 1435.54   6
  -2   6   4 141722. 1323.85   6
  -6  -2   4 140672. 1488.59   1
   2  -6   4 136009. 1730.10   2
  -6   2  -4 135652. 1256.74   1
  -2   6   4 141891. 1230.19   3
  -2   6   5 100114. 1166.82   1
   2   6  -5 100114. 1185.88   6
  -2   6   5 102818. 1141.10   6
  -6  -2   5 101132. 1273.52   1
   6   2   5 102033. 1250.05   4
   2  -6   5 99192.5 1494.99   2
  -6   2  -5 102312. 1074.69   1
  -2   6   5 100928. 1078.34   3
   2   6  -6 20940.3 548.894   6
  -2   6   6 21055.1 542.360   1
  -2   6   6 22434.9 542.729   6
  -6  -2   6 22565.6 618.762   1
   6   2   6 21452.9 581.784   4
   2  -6   6 21518.6 713.659   2
  -6   2  -6 23510.9 515.796   1
  -2   6   6 23021.1 529.562   3
   2   6  -7 20101.2 544.192   6
  -2   6   7 20238.9 541.764   1
  -2   6   7 20469.7 516.904   6
   2  -6   7 20578.2 723.581   2
  -6  -2   7 18824.1 582.323   1
   6   2   7 19718.1 567.808   4
  -6   2  -7 20548.2 469.681   1
   2   6  -8 100097. 1204.76   6
  -2   6   8 105141. 1235.35   1
  -2   6   8 107128. 1178.27   6
   2  -6   8 100879. 1615.62   2
   6   2   8 110086. 1348.00   4
  -6  -2   8 103176. 1368.29   1
  -6   2  -8 106166. 1044.71   1
  -2   6   8 104592. 1177.41   3
   2   6  -9 111496. 1291.34   6
  -2   6   9 105537. 1243.40   1
  -2   6   9 110890. 1199.86   6
   2  -6   9 111635. 1741.12   2
   6   2   9 104290. 1316.00   4
  -6  -2   9 104777. 1387.88   1
  -2   6   9 111590. 1252.58   3
   2   6 -10 44103.6 821.273   6
  -2   6  10 45502.6 841.696   1
  -2   6  10 46418.9 792.249   6
   2  -6  10 42300.0 1094.36   2
   6   2  10 41609.0 824.540   4
  -6  -2  10 46764.4 960.610   1
   2   6 -10 45708.2 817.668   1
  -2   6  10 44111.8 805.732   3
  -6  -2  11 3987.67 311.875   2
   2   6 -11 3904.97 261.250   6
  -2   6  11 3761.41 262.822   1
  -2   6  11 3668.43 231.290   6
   2  -6  11 4172.13 391.341   2
   6   2  11 4331.54 287.142   4
  -6  -2  11 3794.11 302.560   1
   2   6 -11 4115.99 262.041   1
  -2   6  11 3658.65 252.504   3
  -3  -6  10 33479.5 846.412   1
  -3  -6  10 34940.9 943.980   2
   6  -3  10 34409.4 905.304   2
   3   6  10 36865.9 739.333   4
  -6   3  10 36062.0 839.022   1
   3   6  10 35917.2 798.153   3
  -3   6  -9 85946.8 1036.65   1
   3   6   9 83525.1 1029.31   6
  -3   6  -9 83460.4 981.659   6
  -3  -6   9 85941.2 1418.86   2
   6   3  -9 87733.9 1114.44   5
   6  -3   9 84906.7 1357.64   2
   3   6   9 87252.8 1114.77   4
  -6   3   9 83378.3 1239.82   1
   3   6   9 85655.1 1194.29   3
  -3  -6   9 87512.1 1315.59   1
  -3   6  -8 18644.1 492.408   1
   3   6   8 18146.0 492.125   6
  -3   6  -8 18847.5 476.678   6
  -3  -6   8 19315.9 675.541   2
   6   3  -8 18107.3 492.319   5
   6  -3   8 17455.2 612.972   2
   3   6   8 17891.3 501.287   4
  -6   3   8 17675.2 567.595   1
   3   6   8 17355.4 528.569   3
   3   6   8 17854.4 481.469   1
  -3  -6   8 19085.8 606.532   1
  -3   6  -7 16789.4 470.746   1
   3   6   7 16185.9 468.862   6
  -3   6  -7 16588.7 454.176   6
  -3  -6   7 16546.1 589.054   2
   6   3  -7 15182.9 437.341   5
   6   3  -7 16169.5 390.268   4
  -6  -3  -7 14935.7 421.565   1
   6  -3   7 17085.5 578.233   2
   3   6   7 15986.5 469.253   4
  -6   3   7 15218.9 519.991   1
   3   6   7 16122.8 460.587   1
   3   6   7 16295.3 496.907   3
  -3  -6   7 15959.1 551.502   1
  -3   6  -6 27548.8 601.065   1
   3   6   6 28370.0 619.230   6
  -3   6  -6 27082.7 576.015   6
  -6  -3  -6 27938.3 602.398   1
  -3  -6   6 26306.6 704.802   2
   6   3  -6 27436.3 564.320   5
   6   3  -6 28872.2 542.032   4
   3   6   6 27461.2 606.876   4
   6  -3   6 28667.0 702.541   2
  -6   3   6 28607.9 693.910   1
   3   6   6 27393.3 598.069   1
  -3  -6   6 28531.2 722.958   1
   3   6   6 28257.5 633.393   3
  -3   6  -5 48655.9 801.731   1
   3   6   5 44484.5 771.614   6
  -6  -3  -5 46709.2 792.346   1
  -3   6  -5 48044.4 769.610   6
  -3  -6   5 43743.0 872.458   2
   6   3  -5 46162.7 705.708   5
   6   3  -5 45753.8 693.329   4
   3   6   5 45623.0 767.070   4
  -6   3   5 43833.6 839.909   1
   6  -3   5 45325.1 832.163   2
   3   6   5 44898.1 760.984   1
  -3  -6   5 47331.0 923.123   1
   3   6   5 46395.7 780.117   3
  -3   6  -4 5178.79 272.287   1
  -6  -3  -4 5352.13 285.280   1
   3   6   4 5444.98 279.965   6
  -3   6  -4 4946.79 252.751   6
   6   3  -4 5391.97 237.428   5
  -3  -6   4 5823.82 323.846   2
   6   3  -4 5711.00 259.990   4
  -6   3   4 4944.30 284.645   1
   3   6   4 5400.09 268.187   4
   3   6   4 4834.18 258.366   1
   3   6   4 5424.00 265.308   3
  -3  -6   4 5586.04 326.895   1
  -3   6  -3 58100.1 885.116   1
   3   6   3 57583.1 889.451   6
  -3   6  -3 58343.0 852.298   6
   6   3  -3 56481.5 718.054   5
  -3  -6   3 57334.3 948.502   2
   6   3  -3 58261.3 826.799   4
  -6   3   3 54321.2 902.608   1
   3   6   3 56951.4 839.569   4
   3   6   3 56265.9 853.999   1
   3   6   3 53517.7 781.615   3
  -3  -6   3 56426.3 984.233   1
  -6  -3  -3 57057.2 897.236   1
  -3  -6   2 12445.8 468.713   1
  -3   6  -2 11513.1 402.112   1
   3   6   2 11610.2 404.495   6
  -3   6  -2 11037.4 377.709   6
   6   3  -2 11106.5 307.351   5
  -3  -6   2 12015.1 415.362   2
   6   3  -2 11720.2 383.592   4
  -6   3   2 11200.1 413.361   1
   3   6   2 11477.2 376.314   4
   3   6   2 11790.1 359.209   3
  -6  -3  -2 12364.7 429.261   1
  -3   6  -1 103457. 1183.99   1
   3   6   1 106781. 1222.83   6
  -3   6  -1 101919. 1138.85   6
  -3  -6   1 108225. 1361.64   1
   6   3  -1 101121. 868.274   5
  -3  -6   1 102187. 1127.22   2
   6   3  -1 96878.0 1103.34   4
  -6   3   1 102724. 1216.46   1
   3   6   1 101302. 1094.63   4
   3   6   1 100508. 983.289   3
  -6  -3  -1 96172.1 1188.30   1
  -3   6   0 9303.05 361.966   1
   3   6   0 8241.10 344.656   6
  -3   6   0 8626.09 337.207   6
   6   3   0 7832.37 235.760   5
   6   3   0 7951.23 325.199   4
  -3  -6   0 8644.31 310.716   2
  -3  -6   0 8205.28 374.854   1
  -6   3   0 7947.37 341.418   1
   3   6   0 8342.07 315.344   4
  -6  -3   0 8074.81 359.825   1
   3   6   0 8373.42 277.548   3
  -3   6   1 96050.7 962.414   3
   3   6  -1 99528.9 1194.52   6
  -3   6   1 93163.4 1142.18   1
  -3   6   1 93419.2 1098.58   6
   6   3   1 92210.3 1096.99   4
  -6   3  -1 92353.6 1121.64   1
  -3  -6  -1 96702.5 889.462   2
   3  -6   1 92429.9 1303.39   2
   3   6  -1 93931.5 1007.10   4
  -6  -3   1 100209. 1269.10   1
  -3  -6  -1 97905.5 1251.12   1
   3   6  -1 97282.8 882.934   3
  -3   6   2 14319.2 383.180   3
   3   6  -2 12855.5 436.988   6
  -6  -3   2 12513.7 311.210   2
  -3   6   2 13325.4 438.441   1
  -3   6   2 12763.5 415.463   6
   6   3   2 12955.3 424.137   4
  -6   3  -2 12659.2 412.268   1
   3  -6   2 12294.7 508.947   2
   3   6  -2 13760.8 383.357   4
  -6  -3   2 12908.2 467.760   1
   3   6  -2 12730.9 297.240   3
  -3   6   3 58572.5 780.924   3
   3   6  -3 58149.8 919.283   6
  -6  -3   3 59361.6 737.088   2
  -3   6   3 58497.6 926.683   1
  -3   6   3 58340.9 874.784   6
   6   3   3 57621.0 895.240   4
   3  -6   3 59568.0 1153.01   2
  -6   3  -3 57258.4 858.965   1
   3   6  -3 57344.1 763.047   4
  -6  -3   3 61090.7 1023.22   1
   3   6  -3 57090.1 569.001   3
  -3   6   4 5012.47 247.188   3
   3   6  -4 4920.37 279.875   6
  -6  -3   4 4705.70 229.876   2
  -3   6   4 4804.21 274.581   1
  -3   6   4 4865.51 260.847   6
   6   3   4 4686.82 269.116   4
   3  -6   4 4630.18 349.552   2
  -6   3  -4 5088.57 261.029   1
   3   6  -4 4635.17 219.045   4
  -6  -3   4 4778.44 299.419   1
  -3   6   5 44678.2 728.586   3
  -6  -3   5 41404.6 707.956   2
  -3   6   5 44208.7 814.049   1
   3   6  -5 40724.8 791.731   6
  -3   6   5 44611.1 775.842   6
   6   3   5 46041.4 830.231   4
   3  -6   5 42839.8 1019.56   2
  -6   3  -5 42073.6 718.253   1
  -6  -3   5 44212.4 883.312   1
  -3   6   6 31801.4 634.451   3
   3   6  -6 29441.2 679.231   6
  -6  -3   6 30914.5 650.851   2
  -3   6   6 30806.1 682.408   1
  -3   6   6 29988.5 634.477   6
   6   3   6 31385.8 701.781   4
   3  -6   6 31455.2 886.261   2
  -6   3  -6 31154.3 613.238   1
  -6  -3   6 30734.6 757.375   1
  -3   6   7 15053.0 451.206   3
   3   6  -7 14112.9 476.788   6
  -6  -3   7 13616.3 457.868   2
  -3   6   7 14111.6 468.056   1
   6   3   7 13188.9 391.586   6
  -3   6   7 13191.0 421.553   6
   3  -6   7 13194.8 596.680   2
   6   3   7 13641.3 473.323   4
  -6   3  -7 13911.3 412.111   1
  -6  -3   7 14710.1 538.380   1
   3   6  -8 18484.0 545.974   6
  -6  -3   8 17101.1 537.402   2
  -3   6   8 17031.6 535.561   1
  -3   6   8 17901.6 502.347   6
   3  -6   8 16483.8 671.607   2
   6   3   8 17411.6 539.077   4
  -6  -3   8 17006.4 584.238   1
  -3   6   8 17612.0 503.128   3
   3   6  -9 82798.1 1163.24   6
  -6  -3   9 85313.9 1247.35   2
  -3   6   9 84018.1 1174.69   1
  -3   6   9 83401.6 1065.12   6
   3  -6   9 79891.3 1508.45   2
   6   3   9 82429.4 1163.99   4
  -6  -3   9 85316.3 1288.86   1
  -3   6   9 86353.3 1133.20   3
   3   6 -10 36244.9 778.960   6
  -6  -3  10 37021.1 865.666   2
  -3   6  10 40794.1 772.525   6
  -3   6  10 38293.2 813.968   1
   3  -6  10 38610.2 1072.67   2
   6   3  10 38194.9 807.904   4
   6   3  10 37569.1 901.120   3
  -6  -3  10 39863.4 901.106   1
  -3   6  10 38042.5 766.391   3
  -4  -6   9 24632.0 762.294   2
  -4  -6   9 25921.4 738.693   1
   6  -4   9 22664.7 761.450   2
   4   6   9 24331.6 628.462   4
  -6   4   9 24085.9 698.271   1
   4   6   9 26022.6 702.437   3
   4   6   8 134461. 1382.37   6
  -4   6  -8 130113. 1326.88   1
  -4   6  -8 130440. 1252.23   6
  -4  -6   8 132247. 1686.98   2
  -4  -6   8 133355. 1626.39   1
   6  -4   8 140544. 1833.42   2
   4   6   8 136743. 1452.05   4
  -6   4   8 132817. 1582.17   1
   4   6   8 130106. 1331.70   1
   4   6   8 136677. 1541.17   3
  -6  -4  -7 87259.2 1108.27   1
   4   6   7 84098.9 1091.16   6
  -4   6  -7 85966.9 1088.47   1
  -4   6  -7 89164.8 1053.91   6
  -4  -6   7 90523.8 1389.76   2
  -4  -6   7 89390.6 1301.29   1
  -6   4   7 83019.6 1232.56   1
   6  -4   7 87154.0 1375.20   2
   4   6   7 93237.2 1189.79   4
   4   6   7 84682.0 1078.63   1
   4   6   7 82867.7 1158.46   3
   4   6   6 22216.1 569.158   6
  -4   6  -6 21195.4 549.502   1
  -4   6  -6 20932.6 518.177   6
  -4  -6   6 21065.3 631.297   1
  -4  -6   6 20608.0 626.636   2
   6   4  -6 23491.3 511.160   4
  -6   4   6 21075.8 618.012   1
   4   6   6 21579.2 567.552   4
   6  -4   6 22590.5 674.138   2
   4   6   6 21820.8 553.214   1
   4   6   6 21533.7 578.436   3
  -6  -4  -6 22465.7 580.863   1
   4   6   5 101382. 1210.00   6
  -4   6  -5 102071. 1201.35   1
  -4   6  -5 102829. 1138.44   6
  -4  -6   5 96815.3 1325.05   1
  -4  -6   5 98714.8 1296.60   2
  -6   4   5 103426. 1336.79   1
   6   4  -5 104349. 1080.00   4
   4   6   5 104058. 1229.64   4
   6  -4   5 99319.4 1364.81   2
   4   6   5 98909.0 1163.64   1
  -6  -4  -5 104256. 1243.49   1
   4   6   5 101826. 1213.60   3
   4   6   4 93428.9 1177.71   6
  -4   6  -4 88229.8 1120.09   1
  -4   6  -4 87116.2 1054.47   6
  -4  -6   4 88169.3 1251.80   1
  -4  -6   4 84332.6 1150.13   2
  -6  -4  -4 82798.7 1086.82   1
  -6   4   4 94692.2 1275.46   1
   6   4  -4 93641.0 1052.33   4
   4   6   4 85941.0 1075.73   3
   4   6   3 128943. 1375.60   6
  -4   6  -3 131916. 1376.62   1
  -4   6  -3 132172. 1309.29   6
  -6  -4  -3 136125. 1458.39   1
  -4  -6   3 126672. 1334.54   2
  -4  -6   3 136066. 1567.20   1
  -6   4   3 134980. 1498.29   1
   6   4  -3 142562. 1333.97   4
   4   6   3 139337. 1386.59   4
   4   6   3 133258. 1294.20   3
   4   6   2 17573.3 514.875   6
  -4   6  -2 15661.9 483.653   1
  -6  -4  -2 17382.4 534.826   1
  -4   6  -2 16821.6 472.796   6
  -4  -6   2 17711.3 569.252   1
  -6   4   2 16664.3 527.807   1
   6   4  -2 16486.9 461.231   4
   4   6   2 17358.7 488.403   4
   4   6   2 17307.9 458.122   3
   4   6   1 168234. 1599.42   6
  -6  -4  -1 166463. 1646.91   1
  -4   6  -1 170705. 1589.83   1
  -4   6  -1 172314. 1515.47   6
  -6   4   1 164795. 1612.59   1
   6   4  -1 178081. 1538.54   4
  -4  -6   1 180502. 1784.99   1
   4   6   1 181021. 1537.78   4
   4   6   1 168196. 1361.29   3
   4   6   0 22475.2 593.682   6
  -6  -4   0 22539.7 625.146   1
  -4   6   0 22328.5 587.084   1
  -4   6   0 22025.1 550.199   6
  -6   4   0 22744.3 597.783   1
   6   4   0 22253.6 553.866   4
   4   6   0 21990.8 528.780   4
  -4  -6   0 20532.8 630.186   1
   4   6   0 22121.1 478.644   3
   4   6  -1 180524. 1689.43   6
  -4   6   1 172025. 1611.29   1
  -4   6   1 173683. 1542.28   6
  -6  -4   1 181127. 1791.91   1
  -6   4  -1 173583. 1616.04   1
   6   4   1 168959. 1526.27   4
   4   6  -1 173896. 1451.14   4
   4   6  -1 171047. 1259.44   3
  -4  -6  -1 171532. 1732.77   1
  -6  -4   2 17344.5 568.643   1
   4   6  -2 17562.2 533.950   6
  -4  -6  -2 17574.6 563.766   1
  -4   6   2 17675.5 528.935   1
  -4   6   2 17341.4 493.207   6
  -6   4  -2 16376.2 496.445   1
   6   4   2 16985.4 500.680   4
   4   6  -2 17517.6 459.859   4
   4  -6   2 17392.5 597.437   2
   4   6  -2 16287.7 374.604   3
  -6  -4   3 132443. 1558.11   1
  -4   6   3 130277. 1231.10   3
   4   6  -3 130851. 1451.77   6
  -4   6   3 126872. 1402.45   1
  -4   6   3 126140. 1311.07   6
  -6   4  -3 136854. 1408.46   1
   6   4   3 131305. 1390.12   4
  -4  -6  -3 131807. 1486.73   1
   4  -6   3 136765. 1692.76   2
   4   6  -3 130056. 1234.59   4
  -6  -4   4 89074.4 1303.73   1
  -4   6   4 87500.2 1036.85   3
  -4  -6  -4 89020.0 1225.89   1
   4   6  -4 90501.5 1214.21   6
  -4   6   4 90541.7 1209.10   1
  -4   6   4 88734.4 1108.90   6
  -6   4  -4 86154.0 1100.59   1
   6   4   4 90282.6 1171.64   4
   4   6  -4 89650.1 993.116   4
  -6  -4   5 100203. 1389.04   1
  -4   6   5 98086.9 1118.34   3
   6   4   5 103422. 1190.88   6
   4   6  -5 97450.1 1277.14   6
  -6  -4   5 93983.4 1120.88   2
  -4   6   5 102211. 1318.51   1
  -4   6   5 102054. 1210.29   6
  -6   4  -5 99974.0 1177.36   1
   6   4   5 99680.1 1242.02   4
   4  -6   5 102291. 1593.77   2
   4   6  -5 104131. 1054.75   4
  -4   6   6 23591.3 564.733   3
  -6  -4   6 23837.2 692.659   1
   6   4   6 22052.8 548.021   6
   4   6  -6 22067.7 619.310   6
  -6  -4   6 22082.4 578.301   2
  -4   6   6 22400.7 620.537   1
  -4   6   6 23499.1 587.935   6
   6   4   6 24533.7 628.019   4
  -6   4  -6 23483.1 571.275   1
   4  -6   6 22669.2 784.709   2
   4   6  -6 22223.7 473.019   4
  -4   6   7 89532.1 1098.28   3
  -6  -4   7 91039.7 1369.23   1
   6   4   7 84899.0 1055.68   6
   4   6  -7 89765.6 1248.33   6
  -6  -4   7 82794.8 1151.19   2
  -4   6   7 83751.4 1208.29   1
  -4   6   7 84479.7 1097.97   6
   6   4   7 83140.7 1169.95   4
   4  -6   7 88450.3 1564.58   2
  -6   4  -7 84200.3 1055.37   1
   6   4   7 86811.8 1297.08   3
  -4   6   8 135538. 1377.47   3
  -6  -4   8 141327. 1718.11   1
   4   6  -8 136593. 1557.17   6
  -6  -4   8 136093. 1569.39   2
  -4   6   8 144560. 1616.74   1
   4  -6   8 142065. 2021.02   2
   6   4   8 138210. 1518.20   4
   6   4   8 137034. 1641.39   3
   4   6  -9 25449.7 687.831   6
  -6  -4   9 24721.1 732.135   1
  -6  -4   9 24043.9 700.140   2
  -4   6   9 22977.1 653.399   1
   4  -6   9 23805.8 848.038   2
   6   4   9 23702.5 642.911   4
  -5  -6   7 16033.7 596.799   1
   5   6   7 15906.5 505.392   6
  -5   6  -7 16726.0 513.020   1
  -5   6  -7 15529.5 448.702   6
  -6   5   7 16473.0 584.600   1
   6  -5   7 15423.6 631.711   2
   5   6   7 15813.1 489.781   1
   5   6   7 16464.7 556.859   3
   5   6   6 37539.4 774.692   6
  -5   6  -6 36216.3 751.668   1
  -5   6  -6 36945.6 704.301   6
  -6   5   6 35370.4 838.634   1
  -6  -5  -6 36193.4 792.655   1
   5   6   6 39400.7 800.050   4
   6   5  -6 37667.2 673.420   4
   6  -5   6 34836.5 888.149   2
   5   6   6 34125.6 771.435   3
  -5  -6   6 38281.6 901.895   1
   5   6   5 6341.72 330.619   6
  -6  -5  -5 5905.98 335.512   1
  -5   6  -5 7619.76 363.382   1
  -5   6  -5 7042.87 317.325   6
  -6   5   5 6203.70 359.304   1
   5   6   5 6680.45 337.154   4
   6   5  -5 5836.21 280.929   4
   6  -5   5 6184.05 370.492   2
   5   6   5 6227.21 335.430   3
  -5  -6   5 6418.99 387.089   1
  -5  -6   4 41848.1 920.023   1
   5   6   4 38810.3 788.747   6
  -5   6  -4 41093.2 821.610   1
  -5   6  -4 38674.3 729.185   6
  -6   5   4 42006.7 888.219   1
   6   5  -4 41850.8 741.626   4
   5   6   4 41593.9 807.617   4
   5   6   4 42329.9 817.732   3
  -6  -5  -4 39870.4 833.501   1
   5   6   3 28579.7 687.239   6
  -5   6  -3 30087.2 708.196   1
  -5   6  -3 30796.7 654.393   6
  -6   5   3 29146.1 732.562   1
   6   5  -3 30395.9 648.041   4
   5   6   3 30709.9 683.647   4
   5   6   3 28737.6 653.374   3
  -6  -5  -3 30715.8 746.291   1
  -5  -6   2 11655.5 486.007   1
   5   6   2 11577.8 445.320   6
  -5   6  -2 11770.6 450.818   1
  -5   6  -2 11232.1 402.833   6
  -6   5   2 11906.1 472.847   1
   6   5  -2 11962.2 414.696   4
   5   6   2 11501.1 420.313   4
   5   6   2 11422.4 409.340   3
  -6  -5  -2 12471.9 486.467   1
   5   6   1 11688.4 447.115   6
  -5  -6   1 10374.5 451.227   1
  -5   6  -1 10948.9 440.799   1
  -5   6  -1 11572.9 410.902   6
  -6   5   1 11237.7 453.250   1
   6   5  -1 11610.2 409.846   4
   5   6   1 11811.9 418.130   4
  -6  -5  -1 11311.0 460.311   1
   5   6   1 11361.3 392.966   3
   6   5   0 42317.4 843.709   6
   5   6   0 43688.8 860.997   6
  -5   6   0 42771.8 851.872   1
  -5  -6   0 40708.6 870.113   1
  -5   6   0 43730.3 800.787   6
  -6   5   0 42974.7 864.764   1
   6   5   0 40786.4 768.305   4
  -6  -5   0 41306.1 852.148   1
   5   6   0 45160.0 798.688   4
   5   6   0 43044.8 732.519   3
   6   5   1 12123.8 452.913   6
   5   6  -1 11249.9 445.749   6
  -5   6   1 11750.6 453.572   1
  -5   6   1 11068.9 409.121   6
  -5  -6  -1 12099.0 485.075   1
  -6   5  -1 11564.5 452.001   1
  -6  -5   1 10822.7 450.657   1
   6   5   1 12051.5 427.483   4
   5   6  -1 11808.9 410.943   4
   6   5   1 11593.1 429.638   3
   5   6  -1 11558.4 365.371   3
   6   5   2 11844.5 446.097   6
   5   6  -2 11524.6 455.588   6
  -5   6   2 11282.9 447.966   1
  -5   6   2 10863.0 401.023   6
  -6   5  -2 11813.0 452.002   1
  -6  -5   2 10968.1 473.352   1
   6   5   2 11342.7 421.362   4
  -5  -6  -2 11866.5 499.335   1
   5   6  -2 11476.0 402.490   4
   6   5   2 11420.7 435.456   3
   6   5   3 29774.7 696.319   6
   5   6  -3 29697.4 728.057   6
  -5   6   3 30024.4 663.123   6
  -5   6   3 30659.2 743.745   1
  -6  -5   3 30127.3 779.146   1
  -6   5  -3 29286.6 697.404   1
   6   5   3 31066.6 704.881   4
   5   6  -3 31154.5 640.422   4
   6   5   3 28624.0 689.081   3
  -5  -6  -3 30340.5 776.788   1
   6   5   4 37960.9 772.889   6
   5   6  -4 38801.0 842.727   6
  -5  -6  -4 40435.7 882.930   1
  -5   6   4 42996.3 820.138   6
  -5   6   4 41246.9 869.328   1
  -6  -5   4 39995.8 907.707   1
  -6   5  -4 41454.6 824.014   1
   6   5   4 39972.8 805.054   4
   5   6  -4 40594.5 718.980   4
   5  -6   4 36478.6 908.058   2
   6   5   4 39313.6 825.900   3
   5   6  -5 7835.07 392.664   6
   6   5   5 7449.64 352.110   6
  -6  -5   5 7485.91 408.331   1
  -5   6   5 7737.01 390.924   1
  -6   5  -5 7497.84 358.848   1
   6   5   5 7497.22 361.426   4
   5  -6   5 7141.97 442.886   2
   5   6  -5 7577.72 318.436   4
   6   5   5 7649.64 387.998   3
  -5  -6  -5 7199.66 401.191   1
   5   6  -6 38488.8 855.045   6
   6   5   6 35414.9 748.436   6
  -6  -5   6 34770.9 862.495   1
  -5   6   6 36492.9 832.468   1
  -6   5  -6 35012.5 738.587   1
   6   5   6 34304.0 757.173   4
   5  -6   6 36786.0 985.705   2
   5   6  -6 35083.8 638.736   4
   6   5   6 36039.4 836.506   3
   5   6  -7 15127.1 548.958   6
  -6  -5   7 16179.0 603.519   1
  -5   6   7 15160.0 547.703   1
  -6   5  -7 16424.0 512.995   1
   5  -6   7 15687.2 679.564   2
   6   5   7 15987.3 580.488   3
  -6  -6   0 244271. 2260.90   1
   6   6   0 249661. 2158.25   6
  -6   6   0 245229. 2135.11   1
   6   6   0 247260. 1857.25   3
   6   6  -1 135342. 1602.50   6
   6   6   1 142132. 1615.91   6
  -6  -6  -1 143347. 1719.44   1
  -6   6  -1 136268. 1589.55   1
  -6   6   1 134724. 1608.84   1
   6   6   1 136656. 1480.99   4
   6   6  -1 133234. 1429.28   4
   6   6   1 136689. 1431.18   3
  -6  -6   1 137123. 1715.94   1
  -6  -6  -2 713.921 170.722   1
   6   6  -2 524.179 150.381   6
   6   6   2 396.977 131.880   6
   6   6  -2 711.940 142.681   4
   6   6   2 621.782 145.151   4
   6   6   2 675.214 148.697   3
  -6   6  -2 550.214 153.736   1
  -6  -6   2 863.303 198.054   1
  -6   6   2 684.266 169.267   1
   6   6   3 191999. 1868.90   6
  -6   6  -3 193510. 1864.37   1
  -6  -6  -3 199888. 2011.84   1
   6   6  -3 197754. 1714.43   4
   6   6   3 193094. 1799.88   3
   0   7   0 220.813 70.9406   3
  -7   0   0 69.4637 88.4559   1
   0   7   0 69.2784 70.0002   6
   0   7   0 81.7394 79.4832   1
   0  -7   0 30.4039 93.3656   2
   7   0   0 54.2531 94.7161   4
  -7   0   1 18014.5 539.524   1
  -7   0  -1 16031.7 490.067   1
   0   7  -1 15875.3 485.440   6
   0   7   1 17681.1 505.875   6
   7   0  -1 15707.6 507.670   4
   7   0   1 15901.9 524.238   4
   0  -7   1 17127.9 575.101   2
   0   7  -1 16326.3 488.244   1
   0   7   1 17088.9 498.273   1
   0   7   1 16103.6 391.697   3
   0   7  -1 17840.3 377.813   3
   0   7  -2 14809.6 321.693   3
  -7   0   2 15347.2 508.890   1
  -7   0  -2 14823.2 463.985   1
   0   7  -2 14266.5 462.244   6
   0   7   2 14125.6 455.586   6
   7   0  -2 14149.2 475.735   4
   7   0   2 13119.9 483.485   4
   0  -7   2 15297.8 563.449   2
   0   7  -2 14221.1 459.218   1
   0   7   2 13942.3 451.712   1
   0   7   2 14657.1 383.893   3
   0   7  -3 98599.4 778.885   3
  -7   0   3 94685.2 1261.97   1
  -7   0  -3 93716.8 1151.83   1
   0   7  -3 92834.9 1165.60   6
   0   7   3 92046.0 1153.88   6
   7   0  -3 93752.5 1190.93   4
   7   0   3 100660. 1343.97   4
   0  -7   3 93634.3 1408.99   2
   0   7  -3 93350.1 1154.36   1
   0   7   3 91001.3 1138.44   1
   0   7   3 93883.0 991.200   3
   0   7   4 246.278 88.8513   3
  -7   0   4 194.377 105.376   1
   0   7  -4 141.170 90.9709   6
   0   7   4 319.553 102.737   6
   0   7  -4 243.090 100.670   1
   0   7   4 301.916 109.728   1
   0  -7   4 515.435 161.541   2
   7   0  -4 292.719 106.346   4
   7   0   4 133.595 116.036   4
  -7   0  -4 345.203 110.625   1
  -7   0   5 27598.1 699.464   1
   0   7  -5 27790.6 648.978   6
  -7   0  -5 25894.3 596.147   1
   0   7   5 27727.0 640.752   6
   7   0  -5 24286.8 588.976   4
   7   0   5 27949.5 731.324   4
   0  -7   5 25961.4 781.950   2
   0   7  -5 26393.0 623.395   1
   0   7   5 25434.9 568.875   3
   0   7   5 26714.4 640.839   1
  -7   0   6 73544.5 1152.88   1
   0   7  -6 76281.5 1074.60   6
   0   7   6 73946.3 1043.44   6
  -7   0  -6 76844.0 1005.98   1
   7   0  -6 74122.3 1016.42   4
   7   0   6 74016.3 1194.90   4
   0  -7   6 72729.1 1335.44   2
   0   7  -6 77033.1 1060.32   1
   0   7   6 73432.4 985.620   3
   0   7   6 69969.2 1014.04   1
   0   7   7 163499. 1562.91   1
  -7   0   7 165407. 1753.74   1
   0   7  -7 165768. 1573.68   6
   0   7   7 163468. 1538.67   6
  -7   0  -7 169860. 1468.30   1
   7   0   7 172323. 1844.22   4
   7   0  -7 165052. 1473.78   4
   0  -7   7 157912. 2011.64   2
   0   7  -7 165327. 1551.71   1
   0   7   7 176807. 1576.77   3
   0   7   8 127.113 106.419   3
   0   7  -8 73.5771 96.2391   6
   0   7   8 49.1949 90.8398   6
   0   7  -8 59.4434 100.261   1
  -7   0   8 133.271 126.684   1
   0  -7   8 134.231 162.400   2
   7   0   8 166.573 120.519   4
   0   7   8 10.5931 92.9525   1
   0   7   9 8856.41 385.439   1
  -7   0   9 8656.26 433.215   1
   0   7  -9 9984.76 398.032   6
   0   7   9 8617.78 361.156   6
   0  -7   9 8441.19 519.593   2
   7   0   9 8705.54 429.754   4
   0   7  -9 8692.26 371.005   1
   0   7   9 8740.23 375.829   3
  -7   1   9 16863.6 598.939   1
  -1   7  -9 16969.0 504.789   6
   1   7   9 17429.7 510.274   6
  -1  -7   9 17342.8 709.740   2
   7  -1   9 17264.6 612.192   4
   1   7   9 17210.5 535.163   3
  -1   7  -9 17406.5 512.836   1
   1   7   9 18060.2 527.489   1
  -7   1   8 24566.4 706.623   1
  -1   7  -8 22902.3 581.368   6
   1   7   8 23837.5 602.536   6
  -1  -7   8 22352.4 778.540   2
   7  -1   8 24225.9 713.284   4
   1   7   8 24839.0 622.242   3
  -1   7  -8 22642.3 582.072   1
   1   7   8 23136.2 592.730   1
  -1   7  -7 21203.4 557.128   6
   1   7   7 20351.3 548.939   6
   7  -1   7 21195.4 668.712   4
  -1  -7   7 22851.1 776.579   2
   7   1  -7 21713.9 515.055   4
  -7  -1  -7 21270.0 530.036   1
   1   7   7 21434.4 559.975   3
  -1   7  -7 21357.2 556.377   1
   1   7   7 21041.2 563.527   1
  -7   1   7 21776.8 655.729   1
  -1   7  -6 19243.7 530.718   6
   1   7   6 19118.9 529.034   6
   7  -1   6 19110.5 623.891   4
  -1  -7   6 17943.6 656.130   2
  -7  -1  -6 19342.3 515.547   1
   1   7   6 19578.1 520.526   3
  -1   7  -6 18262.9 514.129   1
   1   7   6 19253.1 528.032   1
  -7   1   6 19369.2 599.859   1
   1   7   5 29353.4 651.855   6
  -1   7  -5 27925.2 633.932   6
   7  -1   5 29407.9 764.947   4
  -1  -7   5 29015.6 804.943   2
   7   1  -5 29714.8 638.593   4
  -7  -1  -5 29547.9 645.398   1
   1   7   5 31267.2 638.173   3
   1   7   5 30507.7 670.550   1
  -1   7  -5 27849.2 630.822   1
  -7   1   5 27433.5 700.161   1
   1   7   4 33650.5 704.642   6
  -1   7  -4 34243.3 702.449   6
   7  -1   4 36220.2 856.594   4
  -7  -1  -4 36787.7 738.422   1
   7   1  -4 34924.3 697.206   4
  -1  -7   4 33976.6 848.918   2
   1   7   4 33614.4 693.457   1
   1   7   4 35972.3 646.984   3
  -1   7  -4 33909.7 698.557   1
  -7   1   4 35659.2 788.792   1
   1   7   3 17488.4 509.039   6
  -1   7  -3 18200.0 517.619   6
  -7  -1  -3 18916.7 533.604   1
   7  -1   3 17742.4 592.571   4
   7   1  -3 18493.5 522.576   4
  -1  -7   3 17857.1 602.722   2
   1   7   3 17704.4 508.369   1
   1   7   3 19120.4 459.218   3
  -1   7  -3 18652.0 520.269   1
  -7   1   3 17441.8 547.931   1
  -1   7  -2 5939.51 218.076   3
   1   7   2 5428.75 290.483   6
  -1   7  -2 5350.05 286.990   6
  -7  -1  -2 5774.70 306.372   1
   7  -1   2 5409.73 329.457   4
   7   1  -2 5631.59 298.731   4
  -1  -7   2 5400.39 334.274   2
   1   7   2 5478.25 287.410   1
   1   7   2 6118.89 256.120   3
  -7   1   2 6184.81 331.098   1
  -1   7  -2 5179.17 284.315   1
  -1   7  -1 52703.0 670.408   3
   1   7   1 49986.1 869.393   6
  -1   7  -1 49335.9 849.171   6
  -7  -1  -1 51068.4 891.765   1
   7  -1   1 48199.9 936.810   4
   7   1  -1 47646.2 853.613   4
  -1  -7   1 51542.4 952.388   2
   1   7   1 50509.9 861.939   1
   1   7   1 51048.4 692.619   3
  -7   1   1 51175.7 907.925   1
  -1   7  -1 47977.0 839.809   1
  -1   7   0 44614.0 631.052   3
   1   7   0 45297.5 830.935   6
  -1   7   0 42219.6 790.492   6
  -7  -1   0 43839.0 838.947   1
   7   1   0 41668.3 812.100   4
  -1  -7   0 44488.9 833.546   2
   1  -7   0 43599.3 873.474   2
   1   7   0 46795.6 832.274   1
   1   7   0 43801.9 601.481   3
  -7   1   0 44843.7 830.739   1
  -1   7   0 43793.2 809.606   1
   1   7  -1 34984.0 730.693   6
  -1   7   1 46359.4 824.026   6
  -7  -1   1 43975.4 852.775   1
   7   1   1 44228.5 847.589   4
   1  -7   1 50173.6 1001.90   2
  -1  -7  -1 46815.8 781.083   2
   1   7  -1 34035.4 706.824   1
  -7   1  -1 43359.6 806.603   1
   1   7  -1 46596.9 594.311   3
  -1   7   1 49186.6 857.185   1
  -1   7   1 48839.2 693.547   3
   1   7  -2 5663.47 303.529   6
  -1   7   2 6037.86 305.347   6
  -7  -1   2 4980.66 302.593   1
   7   1   2 5104.52 302.913   4
   1  -7   2 6016.01 373.268   2
   1   7  -2 5512.10 296.076   1
  -7   1  -2 5627.47 293.119   1
  -1   7   2 5583.21 300.077   1
   1   7  -2 5878.22 202.905   3
  -1   7   2 6227.66 263.177   3
   1   7  -3 20947.3 574.310   6
  -1   7   3 20905.2 550.304   6
  -7  -1   3 20513.8 604.443   1
   7   1   3 19793.9 589.276   4
   1  -7   3 21401.0 705.495   2
   1   7  -3 21118.6 566.513   1
  -7   1  -3 20102.5 536.365   1
  -1   7   3 21296.5 483.879   3
  -1   7   3 21133.7 561.739   1
   1   7  -4 35252.7 742.356   6
  -1   7   4 36184.2 728.042   6
  -7  -1   4 36050.8 810.501   1
   7  -1  -4 36223.5 769.534   4
   7   1   4 37197.1 813.816   4
   1  -7   4 34976.9 912.490   2
   1   7  -4 35874.3 736.320   1
  -1   7   4 36280.5 647.277   3
  -7   1  -4 38653.8 747.470   1
  -1   7   4 35569.6 732.501   1
  -1   7   5 24459.0 621.956   1
  -7   1  -5 26547.2 608.883   1
   1   7  -5 23705.7 610.631   6
  -1   7   5 24730.1 607.950   6
  -7  -1   5 25678.8 696.670   1
   7  -1  -5 25321.9 636.658   4
   7   1   5 25451.4 685.857   4
   1  -7   5 25273.6 794.919   2
   1   7  -5 25230.7 619.231   1
  -1   7   5 26324.5 578.910   3
  -1   7   6 21183.2 578.251   1
  -7   1  -6 19439.3 507.850   1
   1   7  -6 20152.1 567.688   6
  -1   7   6 21874.6 576.999   6
  -7  -1   6 20584.6 631.576   1
   7  -1  -6 19737.2 555.500   4
   7   1   6 22287.2 647.574   4
   1  -7   6 20102.4 719.011   2
   1   7  -6 21233.9 570.191   1
  -1   7   6 20713.0 529.603   3
  -1   7   7 24674.3 629.002   1
  -7   1  -7 24195.5 561.085   1
   1   7  -7 24193.4 624.706   6
  -1   7   7 23858.4 590.265   6
  -7  -1   7 23638.5 686.268   1
   7  -1  -7 24264.3 601.582   4
   7   1   7 25914.8 723.015   4
   1  -7   7 24380.2 815.332   2
   1   7  -7 23593.6 606.489   1
  -1   7   7 22327.2 559.719   3
  -1   7   8 24639.5 631.885   1
   1   7  -8 24843.7 641.484   6
  -1   7   8 24959.7 611.796   6
  -7  -1   8 23641.0 698.726   1
   1  -7   8 23756.2 824.757   2
   7   1   8 26895.8 748.460   4
   1   7  -8 26599.6 652.543   1
  -1   7   8 26249.4 622.929   3
  -1   7   9 18451.1 561.495   1
   1   7  -9 18832.2 560.759   6
  -1   7   9 19634.8 554.881   6
  -7  -1   9 19845.2 652.614   1
   1  -7   9 18038.6 746.902   2
   7   1   9 18822.0 614.603   4
   1   7  -9 18498.0 544.805   1
  -1   7   9 18697.9 546.054   3
  -2   7  -9 74074.3 1062.99   1
   2   7   9 69478.7 1019.10   6
  -2   7  -9 73379.3 1027.45   6
  -2  -7   9 74555.3 1429.73   2
   7  -2   9 73285.0 1290.03   4
   2   7   9 72737.5 1110.89   3
  -7   2   9 71933.4 1224.06   1
   2   7   9 72013.3 1044.83   1
   2   7   8 166981. 1569.77   6
  -2   7  -8 171513. 1571.20   6
   7   2  -8 173213. 1589.65   5
  -2  -7   8 172255. 2108.11   2
   7  -2   8 171957. 1980.38   4
   2   7   8 172352. 1546.75   4
   2   7   8 181238. 1698.34   3
  -7   2   8 172562. 1848.55   1
   2   7   8 164309. 1550.12   1
  -2   7  -8 169147. 1582.23   1
   2   7   7 76033.6 1053.20   6
  -2   7  -7 79528.5 1067.73   6
   7   2  -7 75532.3 1023.70   5
   7  -2   7 78356.4 1312.91   4
  -2  -7   7 79208.7 1391.89   2
   2   7   7 74531.0 1004.96   4
   2   7   7 80599.5 1095.98   3
  -7   2   7 77694.0 1224.85   1
   2   7   7 75193.2 1053.82   1
  -2   7  -7 78510.2 1078.47   1
   2   7   6 3331.21 235.982   6
  -2   7  -6 3495.37 235.071   6
   7   2  -6 3435.06 223.094   5
  -2  -7   6 3898.98 329.913   2
   7   2  -6 3515.83 216.309   4
   2   7   6 3381.91 222.246   4
   2   7   6 3886.59 250.757   1
   2   7   6 3435.68 234.384   3
  -7   2   6 3927.73 290.290   1
  -7  -2  -6 3667.15 248.184   1
  -2   7  -6 3684.76 247.516   1
   2   7   5 81836.4 1114.18   6
  -2   7  -5 85799.9 1109.98   6
   7   2  -5 87327.9 1040.39   5
  -2  -7   5 78119.7 1285.41   2
   7   2  -5 83169.3 1032.63   4
   2   7   5 80531.2 1019.94   4
  -7  -2  -5 88914.4 1161.95   1
   2   7   5 82779.2 1099.18   1
  -7   2   5 87218.5 1264.83   1
   2   7   5 86875.7 1073.82   3
  -2   7  -5 87692.4 1142.15   1
   2   7   4 253613. 1963.03   6
  -2   7  -4 255110. 1905.77   6
  -2  -7   4 248902. 2225.72   2
   7   2  -4 249126. 1841.46   4
   2   7   4 243265. 1764.42   4
  -7  -2  -4 249321. 1932.16   1
   2   7   4 253715. 1939.98   1
   2   7   4 245495. 1738.59   3
  -2   7  -4 254060. 1938.59   1
   2   7   3 60762.9 970.326   6
  -2   7  -3 62979.6 953.482   6
   7   2  -3 66766.7 971.608   4
  -2  -7   3 62540.0 1072.75   2
  -7  -2  -3 67152.1 1026.64   1
   2   7   3 66724.5 916.537   4
   2   7   3 60178.1 947.273   1
  -7   2   3 63962.9 1056.41   1
   2   7   3 65817.7 870.386   3
  -2   7  -3 64075.8 980.962   1
   2   7   2 16261.8 507.444   6
  -2   7  -2 16934.6 499.746   6
   7   2  -2 16200.3 491.945   4
  -2  -7   2 16378.5 544.887   2
  -7  -2  -2 15248.4 497.222   1
   2   7   2 15745.2 490.238   1
  -7   2   2 16337.2 531.664   1
   2   7   2 16233.1 420.702   3
  -2   7  -2 16469.4 504.632   1
  -2   7  -1 63305.6 979.086   1
  -2   7  -1 68753.7 791.019   3
   2   7   1 65918.6 1016.25   6
  -2   7  -1 64413.2 972.401   6
   7   2  -1 69091.4 1028.28   4
  -7  -2  -1 66308.8 1036.35   1
  -2  -7   1 64987.7 1032.21   2
   2   7   1 66281.9 998.094   1
  -7   2   1 66063.9 1036.22   1
   2   7   1 64483.6 792.006   3
  -2   7   0 230824. 1895.06   1
  -2   7   0 229431. 1479.46   3
   2   7   0 222083. 1853.14   6
  -2   7   0 228598. 1832.93   6
   7   2   0 223868. 1858.48   4
  -7  -2   0 229335. 1970.42   1
  -2  -7   0 233271. 1822.22   2
   2  -7   0 218646. 1979.09   2
   2   7   0 225794. 1840.87   1
  -7   2   0 221484. 1873.15   1
   2   7   0 238389. 1465.49   3
  -2   7   1 73788.5 1087.91   1
  -2   7   1 66954.0 809.050   3
   2   7  -1 73309.5 1072.65   6
  -2   7   1 72339.3 1050.58   6
   7   2   1 71385.4 1063.26   4
  -7  -2   1 67164.9 1076.35   1
   2  -7   1 68581.0 1159.61   2
  -2  -7  -1 65935.2 863.997   2
   2   7  -1 72367.1 1046.11   1
  -7   2  -1 71105.2 1057.77   1
   2   7  -1 70476.1 744.094   3
  -2   7   2 16673.9 424.506   3
  -2   7   2 15758.3 499.847   1
   2   7  -2 18214.0 551.645   6
  -2   7   2 18561.8 532.627   6
  -7  -2   2 17214.2 557.358   1
   7   2   2 17222.5 535.874   4
   2  -7   2 17643.8 628.504   2
   2   7  -2 17663.9 524.028   1
  -7   2  -2 16512.4 504.543   1
  -2   7   3 68610.2 883.355   3
  -2   7   3 68928.9 1055.06   1
   2   7  -3 63531.4 1025.26   6
  -2   7   3 68992.9 1031.07   6
  -7  -2   3 62071.5 1055.58   1
   7   2   3 61342.0 1024.56   4
   2  -7   3 64890.9 1239.83   2
   2   7  -3 62584.9 985.757   1
  -7   2  -3 65342.3 984.090   1
  -2   7   4 269139. 2074.22   1
   2   7  -4 263534. 2067.55   6
  -2   7   4 265298. 1968.46   6
  -7  -2   4 255659. 2163.17   1
   7   2   4 275483. 2195.56   4
   2  -7   4 257862. 2529.19   2
   2   7  -4 267042. 2033.80   1
  -7   2  -4 261779. 1928.86   1
  -2   7   4 267278. 1802.60   3
  -2   7   5 90064.7 1205.29   1
   2   7  -5 84621.0 1180.40   6
  -2   7   5 90657.4 1172.07   6
  -7  -2   5 88002.7 1297.19   1
   7   2   5 92422.6 1287.84   4
   2  -7   5 85986.0 1497.12   2
   2   7  -5 84715.1 1155.04   1
  -7   2  -5 90960.1 1129.90   1
  -2   7   5 93720.7 1108.40   3
  -2   7   6 3615.97 260.554   1
   2   7  -6 3673.89 261.466   6
  -2   7   6 4371.19 272.717   6
  -7  -2   6 3340.22 278.557   1
   7   2   6 3383.97 263.711   4
   2  -7   6 3959.32 353.802   2
   2   7  -6 3929.04 265.508   1
  -7   2  -6 4496.40 262.297   1
  -2   7   6 3980.67 247.358   3
   2   7  -7 77456.0 1144.40   6
  -2   7   7 76165.5 1136.72   1
  -2   7   7 73222.8 1056.56   6
   7   2   7 76901.9 1192.56   4
  -7  -2   7 75325.9 1241.51   1
   2  -7   7 72831.8 1424.12   2
   2   7  -7 79250.2 1130.89   1
  -7   2  -7 73187.9 983.016   1
  -2   7   7 76844.6 1053.30   3
   2   7  -8 178052. 1766.13   6
  -2   7   8 180309. 1744.40   1
  -2   7   8 181525. 1655.05   6
   2  -7   8 167077. 2177.39   2
   7   2   8 191236. 1905.74   4
  -7  -2   8 191243. 2004.91   1
   2   7  -8 178479. 1710.14   1
  -2   7   8 193776. 1707.27   3
   2   7  -9 76903.1 1174.79   6
  -2   7   9 74454.1 1133.73   1
  -2   7   9 74665.2 1068.46   6
   7   2   9 73754.6 1189.38   4
  -7  -2   9 75959.3 1277.69   1
   2   7  -9 74367.1 1118.61   1
  -3   7  -8 5697.81 312.075   1
   3   7   8 4181.77 269.954   6
  -3   7  -8 5641.04 298.605   6
  -3  -7   8 4532.44 366.243   2
   7   3  -8 6032.03 306.460   5
   3   7   8 4296.09 268.062   4
   3   7   8 4173.83 281.156   3
   3   7   8 4240.47 272.603   1
  -3   7  -7 3552.52 256.859   1
  -3  -7   7 3970.65 315.079   1
   3   7   7 2895.05 232.294   6
  -3   7  -7 4025.72 256.717   6
   7   3  -7 3772.52 238.629   5
  -3  -7   7 3785.88 330.265   2
   3   7   7 4110.29 261.119   4
  -7   3   7 3650.74 294.608   1
   3   7   7 3516.64 249.798   1
   3   7   7 3552.10 254.192   3
  -3   7  -6 13010.2 460.630   1
  -3  -7   6 14661.9 562.536   1
   3   7   6 13415.6 467.181   6
  -7  -3  -6 13498.4 467.358   1
  -3   7  -6 12607.1 437.344   6
   7   3  -6 13474.8 425.686   5
  -3  -7   6 12548.0 545.019   2
   7   3  -6 13435.4 411.526   4
   3   7   6 12719.4 434.720   4
  -7   3   6 13284.0 514.476   1
   3   7   6 13965.6 470.969   1
   3   7   6 13795.3 462.062   3
  -3   7  -5 48922.2 883.522   1
  -7  -3  -5 49266.1 894.258   1
  -3  -7   5 50913.5 1018.33   1
   3   7   5 44693.2 847.512   6
  -3   7  -5 48513.9 841.644   6
   7   3  -5 48110.7 767.086   5
  -3  -7   5 46618.5 995.078   2
   7   3  -5 48616.8 785.405   4
   3   7   5 46991.0 819.327   4
  -7   3   5 49339.6 970.624   1
   3   7   5 47372.0 856.511   1
   3   7   5 49081.7 831.128   3
  -7  -3  -4 2844.89 238.669   1
  -3   7  -4 2612.10 222.404   1
   3   7   4 2362.28 211.913   6
  -3  -7   4 2567.44 250.760   1
  -3   7  -4 2064.69 191.247   6
   7   3  -4 2303.55 173.245   5
  -3  -7   4 2279.37 242.643   2
   7   3  -4 2399.86 194.627   4
   3   7   4 2283.58 196.071   4
  -7   3   4 2580.42 240.398   1
   3   7   4 2424.68 212.191   1
   3   7   4 2514.54 198.919   3
  -3   7  -3 19458.2 564.145   1
   3   7   3 16978.8 524.327   6
  -3   7  -3 19531.2 544.582   6
   7   3  -3 17902.7 438.135   5
  -3  -7   3 17511.4 567.392   2
   7   3  -3 16559.8 485.280   4
   3   7   3 16438.9 480.175   4
  -7   3   3 17764.6 572.520   1
   3   7   3 16153.7 503.431   1
   3   7   3 16883.5 461.329   3
  -7  -3  -3 17967.5 552.961   1
  -3   7  -2 3862.01 261.920   1
   3   7   2 4321.78 279.613   6
  -3   7  -2 4098.78 257.928   6
   7   3  -2 3940.61 202.930   5
   7   3  -2 4320.18 263.516   4
  -3  -7   2 3776.47 266.656   2
   3   7   2 4055.18 245.044   4
  -7   3   2 4201.69 287.230   1
   3   7   2 3898.75 257.962   1
   3   7   2 4149.84 233.030   3
  -7  -3  -2 4729.41 301.719   1
  -3   7  -1 28507.4 683.296   1
   3   7   1 29484.3 700.769   6
  -3   7  -1 28927.2 665.674   6
   7   3  -1 27248.1 492.191   5
   7   3  -1 27535.3 645.739   4
   3   7   1 26752.0 594.901   4
  -7   3   1 26641.8 678.738   1
   3   7   1 27428.8 663.407   1
   3   7   1 27212.8 543.598   3
  -7  -3  -1 26758.6 687.531   1
  -3   7   0 6622.84 339.447   1
   3   7   0 4708.53 288.257   6
  -3   7   0 6211.95 316.211   6
   7   3   0 5168.34 288.069   4
   3   7   0 5021.59 261.977   4
  -7   3   0 4878.98 298.818   1
   3   7   0 5301.30 297.986   1
  -7  -3   0 5377.18 328.619   1
   3   7   0 5605.95 237.783   3
  -3   7   1 27284.4 553.144   3
  -3   7   1 26373.1 664.710   1
   3   7  -1 24942.3 648.563   6
  -3   7   1 27257.0 649.327   6
   7   3   1 24394.3 617.260   4
   3  -7   1 25694.5 719.533   2
   3   7  -1 25625.0 566.146   4
  -7   3  -1 27066.7 666.690   1
   3   7  -1 24865.4 629.443   1
  -7  -3   1 25589.4 698.811   1
   3   7  -1 24888.2 467.389   3
  -3   7   2 4710.50 243.481   3
  -3   7   2 4048.74 271.880   1
   3   7  -2 3396.64 254.464   6
  -3   7   2 3648.59 252.076   6
   7   3   2 3787.43 257.300   4
   3  -7   2 3965.49 313.593   2
  -7   3  -2 4100.38 268.966   1
  -7  -3   2 4217.58 304.294   1
  -3   7   3 17309.4 462.525   3
   3   7  -3 17014.7 544.787   6
  -3   7   3 19254.9 577.510   1
  -3   7   3 17836.4 535.776   6
   7   3   3 16736.5 525.467   4
   3  -7   3 18815.8 677.698   2
  -7   3  -3 17270.3 525.595   1
  -7  -3   3 18595.4 607.065   1
  -3   7   4 2458.65 187.960   3
  -3   7   4 2363.89 218.912   1
  -3   7   4 2414.67 207.776   6
   7   3   4 2762.40 232.546   4
   3  -7   4 2598.35 291.885   2
  -7  -3   4 2172.26 236.336   1
  -7   3  -4 2049.15 197.413   1
  -3   7   5 46978.6 805.438   3
   3   7  -5 47340.8 920.961   6
  -3   7   5 47932.5 915.488   1
  -3   7   5 47429.1 862.460   6
   7   3   5 43813.2 866.985   4
   3  -7   5 43501.7 1074.28   2
  -7  -3   5 47762.6 989.061   1
  -7   3  -5 45517.1 824.272   1
  -3   7   6 14416.4 456.927   3
   3   7  -6 13852.0 509.723   6
  -3   7   6 14713.0 513.487   1
  -3   7   6 15094.2 493.279   6
   7   3   6 14438.4 515.997   4
   3  -7   6 13851.6 640.526   2
  -7  -3   6 13106.1 536.311   1
  -7   3  -6 14046.4 464.108   1
  -3   7   7 3745.95 253.103   3
   3   7  -7 3058.83 256.342   6
  -3   7   7 3526.24 267.960   1
  -3   7   7 3555.72 251.131   6
   7   3   7 3616.52 273.999   4
   3  -7   7 3706.58 361.063   2
  -7  -3   7 3774.66 313.334   1
  -7  -3   8 4424.29 304.354   2
   3   7  -8 3715.68 281.086   6
  -3   7   8 4195.26 297.317   1
  -3   7   8 4075.85 264.846   6
   4   7   6 119984. 1433.25   6
  -4   7  -6 125231. 1448.62   1
  -4   7  -6 116886. 1339.74   6
  -7  -4  -6 126378. 1474.99   1
   4   7   6 116873. 1381.64   1
   4   7   6 121625. 1421.82   3
  -4  -7   5 79316.8 1341.50   1
   4   7   5 74915.6 1120.66   6
  -4   7  -5 75670.0 1122.67   1
  -4   7  -5 74735.6 1060.13   6
   7   4  -5 77963.5 1021.18   4
  -7  -4  -5 71158.1 1082.90   1
   4   7   5 79959.0 1128.46   4
  -7   4   5 76524.0 1229.31   1
   4   7   5 73862.8 1093.92   1
   4   7   5 75439.2 1088.13   3
   4   7   4 15384.0 521.158   6
  -4   7  -4 15728.9 521.194   1
  -4  -7   4 15073.3 591.451   1
  -4   7  -4 16703.4 507.713   6
  -7  -4  -4 16061.3 545.488   1
   7   4  -4 16053.6 483.655   4
   4   7   4 14994.6 492.961   4
  -7   4   4 15247.3 551.961   1
   4   7   4 16325.9 526.879   1
   4   7   4 14960.0 475.906   3
   4   7   3 32270.4 743.395   6
  -4   7  -3 30027.0 717.942   1
  -7  -4  -3 31739.1 762.152   1
  -4   7  -3 30341.5 682.471   6
  -4  -7   3 33789.7 868.163   1
   7   4  -3 31276.9 680.200   4
  -7   4   3 29786.9 755.065   1
   4   7   3 31273.9 698.172   4
   4   7   3 31226.1 713.299   1
   4   7   3 29754.5 646.622   3
   4   7   2 175637. 1741.17   6
  -4   7  -2 171276. 1705.56   1
  -7  -4  -2 171705. 1782.28   1
  -4   7  -2 170851. 1615.26   6
  -4  -7   2 178866. 1949.57   1
   7   4  -2 178670. 1634.74   4
  -7   4   2 164716. 1737.86   1
   4   7   2 174801. 1630.51   4
   4   7   2 173181. 1690.06   1
   4   7   2 174971. 1504.82   3
   4   7   1 20992.6 611.148   6
  -7  -4  -1 21040.6 639.679   1
  -4   7  -1 21663.1 619.150   1
  -4   7  -1 21118.7 577.720   6
   7   4  -1 19600.8 550.493   4
  -7   4   1 20360.8 614.112   1
   4   7   1 20826.2 550.429   4
  -4  -7   1 21835.3 678.215   1
   4   7   1 20939.4 503.230   3
  -7   4   0 548.605 147.975   1
   4   7   0 662.382 144.642   6
  -4   7   0 725.447 154.850   1
  -7  -4   0 628.477 168.796   1
  -4   7   0 768.638 142.564   6
   7   4   0 693.071 138.963   4
   4   7   0 1130.00 146.614   4
  -4  -7   0 707.058 175.387   1
   4   7   0 787.258 114.751   3
   4   7  -1 21044.2 614.446   6
  -4  -7  -1 22314.9 683.747   1
  -4   7   1 21318.4 618.640   1
  -4   7   1 21269.4 583.909   6
   7   4   1 21845.3 595.150   4
  -7   4  -1 22683.1 638.286   1
   4   7  -1 20927.3 536.914   4
  -7  -4   2 171986. 1881.14   1
   4   7  -2 171900. 1752.05   6
  -4   7   2 173191. 1748.40   1
  -4   7   2 173323. 1662.37   6
   7   4   2 176267. 1703.18   4
  -7   4  -2 177599. 1739.47   1
   4   7  -2 171734. 1506.13   4
  -7  -4   3 32367.7 823.808   1
   4   7  -3 29738.7 744.651   6
  -4   7   3 31356.3 756.893   1
  -4   7   3 31403.6 712.924   6
   7   4   3 30552.0 722.862   4
  -7   4  -3 29953.2 714.413   1
   4   7  -3 30294.7 630.944   4
  -4   7   4 16020.3 474.702   3
   4   7  -4 16653.9 562.145   6
  -4   7   4 16686.2 559.243   1
  -4   7   4 14964.2 494.035   6
   7   4   4 16345.1 541.120   4
  -7   4  -4 16826.6 534.976   1
   4  -7   4 16258.0 660.410   2
   4   7  -4 16079.4 452.575   4
  -7  -4   4 16296.3 595.829   1
  -4   7   5 78447.3 1058.25   3
   7   4   5 74241.9 1086.21   6
   4   7  -5 77106.9 1205.71   6
  -4   7   5 79637.7 1225.39   1
  -4   7   5 81157.5 1156.06   6
   7   4   5 73618.9 1142.42   4
   4  -7   5 81276.6 1478.19   2
  -7   4  -5 74822.4 1100.93   1
  -7  -4   5 74749.3 1270.11   1
   7   4   6 120060. 1368.23   6
  -7   4  -6 119617. 1375.87   1
   5   7   2 63208.9 1098.36   6
  -5   7  -2 57788.6 1045.90   1
  -5   7  -2 58590.2 977.016   6
   7   5  -2 62496.3 992.967   4
  -7  -5  -2 58956.6 1089.53   1
   5   7   2 62114.8 959.867   3
   5   7   1 23586.5 673.130   6
  -5   7  -1 27211.5 726.941   1
  -5   7  -1 26415.1 665.936   6
  -7  -5  -1 24341.1 696.770   1
   7   5  -1 26633.2 659.751   4
   5   7   1 25337.4 645.568   4
  -5  -7   0 18622.2 679.572   1
   5   7   0 18735.5 605.038   6
  -5   7   0 19063.2 571.538   6
  -7  -5   0 18322.3 638.809   1
  -7   5   0 19644.0 631.047   1
   7   5   0 19892.7 584.248   4
   5   7   0 19697.5 561.799   4
   7   5   1 26409.5 704.182   6
  -5  -7  -1 26723.1 788.696   1
  -7  -5   1 27205.5 771.574   1
  -7   5  -1 27631.3 738.140   1
   7   5   1 26961.0 684.291   4
   5   7  -1 28328.8 667.280   4
   7   5   2 59150.5 1037.15   6
   5   7  -2 60434.9 948.429   4
  -5  -7  -2 59831.6 1163.07   1
  -8   0   0 200067. 1931.29   1
   0   8   0 199673. 1834.41   6
   8   0   0 197360. 1954.50   4
   0   8   0 196924. 1826.66   1
   0   8   0 194987. 1383.08   3
   0   8   1 196.029 85.2895   3
   0   8  -1 260.248 116.319   6
   0   8   1 108.208 106.131   6
   8   0  -1 694.545 159.736   4
  -8   0   1 85.1310 120.906   1
   0   8  -1 354.010 125.689   1
   0   8   1 154.046 105.144   1
  -8   0  -1 252.309 124.716   1
   0  -8   1 401.821 155.252   2
   8   0   1 306.893 139.546   4
  -8   0   2 32215.0 795.229   1
  -8   0  -2 35797.1 795.412   1
   0   8  -2 34443.1 763.095   6
   0   8   2 33758.0 756.777   6
   8   0  -2 34406.3 806.099   4
   8   0   2 32638.2 822.699   4
   0  -8   2 34070.2 887.717   2
   0   8  -2 33902.2 760.204   1
   0   8   2 34055.4 762.834   1
   0   8   2 34406.2 628.493   3
   0   8   3 351.585 107.098   3
  -8   0  -3 712.901 156.856   1
   0   8  -3 158.450 103.127   6
   0   8   3 264.182 114.485   6
  -8   0   3 131.317 115.995   1
   0   8  -3 196.374 110.488   1
   0  -8   3 120.924 169.711   2
   8   0  -3 220.495 122.452   4
   8   0   3 215.500 136.973   4
   0   8   3 194.184 110.098   1
  -8   0   4 173051. 1871.59   1
   0   8  -4 176820. 1751.85   6
   0   8   4 172542. 1720.61   6
  -8   0  -4 171451. 1708.71   1
   8   0  -4 179017. 1791.14   4
   8   0   4 178365. 1951.59   4
   0  -8   4 168252. 2066.11   2
   0   8  -4 176558. 1725.44   1
   0   8   4 171227. 1489.54   3
   0   8   4 177284. 1772.99   1
  -8   0   5 2198.83 245.667   1
   0   8  -5 2926.24 248.126   6
   0   8   5 2017.38 206.721   6
  -8   0  -5 2265.60 221.851   1
   8   0   5 1970.82 241.074   4
   0  -8   5 2328.15 294.294   2
   0   8  -5 2178.86 218.773   1
   0   8   5 2205.41 194.378   3
   0   8   5 2119.24 213.853   1
   0   8  -6 67119.0 1087.18   6
   0   8   6 62917.5 1027.56   6
  -8   0  -6 66586.6 1054.33   1
   8   0  -6 65153.6 1031.75   4
   0  -8   6 66453.5 1363.79   2
   0   8  -6 64307.2 1048.18   1
   0   8   6 66230.6 983.263   3
   0   8   6 63512.1 1061.85   1
  -1   8  -6 9841.21 420.779   6
   1   8   6 9847.53 421.389   6
  -1  -8   6 9769.52 526.555   2
   1   8   6 10629.4 402.924   3
  -1   8  -6 10304.4 437.864   1
   1   8   6 9272.55 414.387   1
  -8   1   5 32063.1 830.000   1
   1   8   5 32602.5 750.021   6
  -1   8  -5 33619.9 763.887   6
   8  -1   5 30409.8 828.055   4
   8   1  -5 31971.8 718.875   4
  -1  -8   5 31583.8 909.403   2
  -8  -1  -5 32354.4 743.130   1
   1   8   5 31196.5 661.757   3
   1   8   5 31717.4 743.180   1
  -1   8  -5 32897.2 762.893   1
  -8   1   4 153986. 1787.85   1
   1   8   4 148558. 1591.15   6
  -1   8  -4 142502. 1562.80   6
   8  -1   4 140172. 1759.28   4
  -8  -1  -4 149388. 1606.34   1
   8   1  -4 153966. 1648.87   4
  -1  -8   4 144278. 1869.73   2
   1   8   4 144683. 1569.29   1
   1   8   4 146733. 1393.76   3
  -1   8  -4 144057. 1583.71   1
  -8   1   3 37630.1 878.015   1
   1   8   3 36757.9 787.118   6
  -1   8  -3 35430.8 783.860   6
  -8  -1  -3 37717.7 821.417   1
   8  -1   3 35999.9 888.674   4
   8   1  -3 36227.0 792.737   4
  -1  -8   3 35376.7 914.479   2
   1   8   3 37989.1 802.754   1
   1   8   3 36847.3 669.494   3
  -1   8  -3 36533.7 800.576   1
   1   8   2 30146.9 724.349   6
  -1   8  -2 30680.5 727.482   6
  -8  -1  -2 31392.2 766.271   1
   8  -1   2 28674.1 790.495   4
   8   1  -2 31540.8 748.111   4
  -1  -8   2 29115.8 796.238   2
   1   8   2 30422.6 718.103   1
   1   8   2 30620.1 591.173   3
  -1   8  -2 31388.3 741.250   1
  -8   1   2 29153.5 765.306   1
  -1   8  -1 8412.84 289.059   3
   1   8   1 6669.55 348.246   6
  -1   8  -1 7553.07 367.453   6
  -8  -1  -1 6871.50 370.533   1
   8  -1   1 7651.03 413.192   4
   8   1  -1 7277.16 373.458   4
  -1  -8   1 7961.88 408.105   2
   1   8   1 6744.04 348.552   1
   1   8   1 7526.75 289.554   3
  -1   8  -1 7313.48 369.880   1
  -8   1   1 7182.11 388.680   1
  -8   1   0 81681.9 1241.36   1
  -1   8   0 81744.7 929.587   3
   1   8   0 77153.1 1161.58   6
  -1   8   0 80965.4 1177.11   6
  -8  -1   0 79724.4 1230.23   1
   8  -1   0 76477.1 1253.38   4
   8   1   0 80134.0 1218.61   4
  -1  -8   0 79211.8 1155.80   2
   1   8   0 77875.4 1151.92   1
   1   8   0 76462.8 860.567   3
  -1   8   0 81267.6 1202.05   1
  -1   8   1 7796.34 299.105   3
  -8   1  -1 7930.59 392.599   1
   1   8  -1 6791.10 353.662   6
  -1   8   1 8363.17 391.302   6
  -8  -1   1 7623.86 400.605   1
   8  -1  -1 6969.80 386.039   4
   8   1   1 7823.90 398.325   4
   1  -8   1 7039.92 405.079   2
   1   8  -1 6044.70 330.665   1
  -1   8   1 8000.45 383.583   1
  -8   1  -2 30811.5 750.117   1
   1   8  -2 28221.2 712.268   6
  -1   8   2 27860.7 690.657   6
  -8  -1   2 30190.9 780.801   1
   8  -1  -2 27135.6 734.212   4
   8   1   2 30579.7 779.178   4
   1  -8   2 30395.1 840.817   2
   1   8  -2 29960.0 727.087   1
  -1   8   2 28191.9 701.793   1
  -1   8   2 29128.3 592.357   3
  -8   1  -3 34350.9 775.585   1
   1   8  -3 34229.2 787.802   6
  -1   8   3 34493.7 769.985   6
  -8  -1   3 34128.0 840.945   1
   8  -1  -3 33464.5 810.383   4
   8   1   3 34646.5 831.847   4
   1  -8   3 33059.5 916.946   2
   1   8  -3 33331.5 767.185   1
  -1   8   3 35360.0 670.105   3
  -1   8   3 34804.1 789.151   1
  -1   8   4 147279. 1634.40   1
  -8   1  -4 141368. 1539.34   1
   1   8  -4 148357. 1638.39   6
  -1   8   4 152466. 1610.19   6
  -8  -1   4 146847. 1749.29   1
   8  -1  -4 142655. 1639.60   4
   8   1   4 149482. 1744.19   4
   1  -8   4 140645. 1941.28   2
   1   8  -4 145582. 1598.11   1
  -1   8   4 147379. 1403.74   3
  -1   8   5 32304.2 766.982   1
  -8   1  -5 29927.7 701.068   1
   1   8  -5 33675.4 790.040   6
  -1   8   5 32793.6 755.632   6
  -8  -1   5 31137.7 823.797   1
   8  -1  -5 30564.8 753.471   4
   8   1   5 32806.3 829.951   4
   1  -8   5 30734.6 932.559   2
   1   8  -5 32764.7 769.463   1
  -1   8   5 32107.5 675.557   3
  -1   8   6 10981.5 463.410   1
   1   8  -6 11036.6 461.583   6
  -1   8   6 11770.0 466.747   6
   8  -1  -6 10148.3 434.755   4
   1  -8   6 10217.8 566.878   2
   1   8  -6 11537.0 467.764   1
  -1   8   6 11632.7 422.671   3
  -2   8  -5 2904.31 250.085   1
   2   8   5 2328.67 221.856   6
  -2   8  -5 3324.08 257.354   6
   8   2  -5 3186.90 227.576   5
  -2  -8   5 2801.51 303.275   2
   8   2  -5 3535.40 255.321   4
  -8  -2  -5 3122.52 262.868   1
   2   8   5 2708.57 236.697   1
   2   8   5 2729.13 219.504   3
  -2   8  -4 15783.9 534.975   1
   2   8   4 15783.3 536.579   6
  -2   8  -4 17317.5 552.766   6
   8   2  -4 15759.0 460.159   5
   8   2  -4 15729.6 514.588   4
  -2  -8   4 14378.3 587.443   2
  -8  -2  -4 16715.5 566.397   1
   2   8   4 16211.3 538.412   1
   2   8   4 15982.6 470.875   3
  -8   2   4 16101.8 586.256   1
  -2   8  -3 9038.98 419.003   1
   2   8   3 8928.62 409.964   6
  -2   8  -3 8594.69 395.116   6
   8   2  -3 8873.24 339.049   5
   8   2  -3 9761.03 413.941   4
  -2  -8   3 8494.65 451.958   2
  -8  -2  -3 8940.72 422.439   1
   2   8   3 8402.54 394.225   1
   2   8   3 8281.26 332.685   3
  -8   2   3 8416.38 422.756   1
  -2   8  -2 9297.68 422.274   1
   2   8   2 8695.41 402.210   6
  -2   8  -2 8421.44 391.085   6
   8   2  -2 8861.45 326.678   5
   8   2  -2 8674.31 397.265   4
  -2  -8   2 7752.06 408.430   2
  -8  -2  -2 9249.68 436.912   1
   2   8   2 8656.76 398.976   1
  -8   2   2 9534.57 446.652   1
   2   8   2 8727.42 329.971   3
  -2   8  -1 15992.8 549.209   1
   2   8   1 16162.9 545.902   6
  -2   8  -1 15890.7 528.992   6
   8   2  -1 16442.7 542.907   4
  -8  -2  -1 15787.5 559.904   1
   2   8   1 16241.0 543.668   1
  -8   2   1 17003.7 582.093   1
   2   8   1 15990.2 418.483   3
  -2   8   0 5945.83 341.541   1
  -2   8   0 5674.15 258.711   3
   2   8   0 4911.94 310.799   6
  -2   8   0 5761.37 328.767   6
   8   2   0 5638.39 338.658   4
  -8  -2   0 5160.34 336.312   1
   2   8   0 5174.47 314.036   1
  -8   2   0 5463.58 335.284   1
  -2   8   1 15817.6 544.541   1
  -2   8   1 16049.8 437.325   3
   2   8  -1 15450.6 538.684   6
  -2   8   1 16158.5 540.218   6
   8   2   1 15246.3 542.495   4
  -8  -2   1 16445.9 588.967   1
   2  -8   1 15466.8 580.396   2
   2   8  -1 15165.2 526.867   1
  -8   2  -1 15229.3 537.075   1
  -2   8   2 9262.76 339.174   3
  -2   8   2 8947.76 416.862   1
   2   8  -2 9302.93 426.464   6
  -2   8   2 8154.22 389.965   6
   8   2   2 8709.62 419.562   4
  -8  -2   2 9209.06 450.450   1
   2  -8   2 9262.18 481.135   2
   2   8  -2 8774.34 407.550   1
  -8   2  -2 9451.39 429.274   1
  -2   8   3 8873.71 346.188   3
  -2   8   3 8531.49 412.647   1
   2   8  -3 8953.68 420.207   6
  -2   8   3 8375.79 387.808   6
   8   2   3 8824.49 429.709   4
  -8  -2   3 8296.48 436.512   1
   2  -8   3 7942.44 472.275   2
   2   8  -3 8532.36 404.986   1
  -8   2  -3 9430.11 425.420   1
  -2   8   4 15216.7 462.158   3
  -2   8   4 14642.4 531.894   1
   2   8  -4 14217.5 527.076   6
  -2   8   4 14487.0 512.578   6
   8   2   4 12952.3 513.964   4
  -8  -2   4 15851.9 597.921   1
   2  -8   4 14862.9 659.479   2
   2   8  -4 14786.4 526.229   1
  -8   2  -4 14182.3 506.134   1
  -2   8   5 3185.32 235.042   3
  -2   8   5 3127.31 261.597   1
  -2   8   5 3017.08 243.839   6
   2  -8   5 3199.00 338.810   2
  -8   2  -5 2883.49 247.083   1
  -3   8  -2 108854. 1430.24   1
   3   8   2 110739. 1449.31   6
  -3   8  -2 110342. 1389.54   6
   8   3  -2 105543. 1342.36   4
   3   8   2 112229. 1429.93   1
   3   8   2 110121. 1183.52   3
  -8  -3  -2 108835. 1478.11   1
  -3   8  -1 40060.7 867.075   1
   3   8   1 42037.3 898.669   6
  -3   8  -1 40915.5 849.671   6
   8   3  -1 39978.5 839.056   4
   3   8   1 39843.6 858.145   1
  -8   3   1 40803.6 916.862   1
  -8  -3  -1 41188.0 919.859   1
  -3   8   0 19956.9 619.573   1
   3   8   0 19980.6 618.791   6
  -3   8   0 20006.7 596.610   6
   8   3   0 20599.1 605.883   4
   3   8   0 20819.0 624.634   1
  -8   3   0 20258.7 641.017   1
  -8  -3   0 20286.5 656.116   1
   8   3   1 35760.9 802.386   4
  -8  -3   1 37624.6 910.833   1
  -8   3  -1 36612.1 849.983   1
  -3   8   2 112134. 1212.97   3
   8   3   2 103944. 1374.14   4
   3  -8   2 99103.5 1512.88   2
  -8  -3   2 113833. 1591.91   1
  -8   3  -2 111135. 1458.82   1
   0   0   0    0.00    0.00   0
TITL kat1 in P4(1)2(1)2
REM P4(1)2(1)2 (#92 in standard setting)
CELL 0.71073   6.674965   6.674965  12.954187  90.0000  90.0000  90.0000
ZERR    1.00   0.000063   0.000063   0.000229   0.0000   0.0000   0.0000
LATT -1
SYMM -x,-y, z+1/2
SYMM -y+1/2, x+1/2, z+1/4
SYMM  y+1/2,-x+1/2, z+3/4
SYMM -x+1/2, y+1/2,-z+1/4
SYMM  x+1/2,-y+1/2,-z+3/4
SYMM  y, x,-z
SYMM -y,-x,-z+1/2
SFAC H O P Cl Ca
UNIT 3.00 13.00 3.00 5.00 5.00
TREF
HKLF 4
END
;
_shelx_hkl_checksum     48539
_shelx_res_file
;
    pr28-3.res created by SHELXL-2014/7
TITL pr28-3_a.res in P4(3)2(1)2
CELL  0.71073   6.67496   6.67496  12.9542   90.000   90.000   90.000
ZERR    8.000   0.00006   0.00006   0.0002    0.000    0.000    0.000
LATT -1
SYMM -X, -Y, 1/2+Z
SYMM 1/2-Y, 1/2+X, 3/4+Z
SYMM 1/2+Y, 1/2-X, 1/4+Z
SYMM 1/2-X, 1/2+Y, 3/4-Z
SYMM 1/2+X, 1/2-Y, 1/4-Z
SYMM Y, X, -Z
SYMM -Y, -X, 1/2-Z
SFAC H O P CA
UNIT 8 24 8 8
L.S. 6
temp -173
size 0.20 0.11 0.10
rem colourless prism
BOND $H
conf
acta
FMAP 2
PLAN 20
WGHT    0.020600    0.194600
EXTI    0.055891
FVAR       9.48841
mole 1
CA1   4    0.318312    0.103508    0.119167    11.00000    0.00581    0.00652 =
         0.00615    0.00022    0.00026   -0.00010
P1    3    0.297352    0.570839    0.105415    11.00000    0.00574    0.00560 =
         0.00592    0.00001   -0.00009   -0.00049
H1    1    0.219530    0.624940    0.192752    11.00000    0.01314
O1    2    0.478542    0.439593    0.126124    11.00000    0.00700    0.00784 =
         0.00923    0.00005   -0.00050    0.00038
O2    2    0.135559    0.440079    0.053607    11.00000    0.00703    0.00860 =
         0.00789   -0.00015   -0.00020   -0.00117
O3    2    0.339315    0.767288    0.050285    11.00000    0.00997    0.00672 =
         0.00762    0.00046   -0.00020   -0.00033
HKLF 4
REM  pr28-3_a.res in P4(3)2(1)2
REM R1 =  0.0136 for     667 Fo > 4sig(Fo)  and  0.0136 for all     668 data
REM     51 parameters refined using      0 restraints
END
WGHT      0.0206      0.1946
REM Highest difference peak  0.279,  deepest hole -0.384,  1-sigma level  0.073
Q1    1   0.1977  0.4827  0.0770  11.00000  0.05    0.28
Q2    1   0.2699 -0.0580  0.1821  11.00000  0.05    0.24
Q3    1   0.4339  0.4858  0.0758  11.00000  0.05    0.22
Q4    1   0.1851  0.5375  0.1726  11.00000  0.05    0.21
Q5    1   0.2432  0.5266  0.1859  11.00000  0.05    0.21
Q6    1   0.2939 -0.0515  0.0663  11.00000  0.05    0.20
Q7    1   0.3006  0.8109  0.0929  11.00000  0.05    0.20
Q8    1   0.1597  0.1617  0.0625  11.00000  0.05    0.18
Q9    1   0.2271  0.8609  0.0738  11.00000  0.05    0.18
Q10   1   0.3225  0.0310  0.2157  11.00000  0.05    0.17
Q11   1   0.1771  0.1610  0.1828  11.00000  0.05    0.16
Q12   1   0.4644  0.0197  0.1603  11.00000  0.05    0.16
Q13   1   0.4577  0.4689  0.1646  11.00000  0.05    0.16
Q14   1   0.4197  0.9242  0.0652  11.00000  0.05    0.15
Q15   1   0.2865  0.3950  0.1271  11.00000  0.05    0.15
Q16   1   0.6386  0.5722  0.1695  11.00000  0.05    0.14
Q17   1   0.1754  0.0664  0.1930  11.00000  0.05    0.14
Q18   1   0.5843  0.4467  0.1240  11.00000  0.05    0.14
Q19   1   0.1179  0.4366  0.1354  11.00000  0.05    0.13
Q20   1   0.2690  0.0574  0.0370  11.00000  0.05    0.13
;
_shelx_res_checksum     79229
data_global
_journal_date_recd_electronic     2019-05-31
_journal_date_accepted     2019-06-07
_journal_name_full     'Acta Crystallographica, Section E'
_journal_year     2019
_journal_volume     75
_journal_issue      7
_journal_page_first     997
_journal_page_last     1000
_journal_paper_category     GI
_journal_paper_doi     10.1107/S2056989019008235
_journal_coeditor_code     WM5511
_publ_contact_author_name     'William T A Harrison'
_publ_contact_author_address
;
Department of Chemistry
University of Aberdeen
Meston Walk
Aberdeen AB24 3UE
Scotland
;
_publ_contact_author_email     'w.harrison@abdn.ac.uk'
_publ_contact_author_fax     ?
_publ_contact_author_phone     ?
_publ_section_title
;
Synthesis and crystal structure of calcium hydrogen phosphite, CaHPO~3~
;
loop_
    _publ_author_name
    _publ_author_footnote
    _publ_author_address
    'Phillips, Mark L. F.' .
;
Pleasanton Ridge Research LLC
Sandia Airpark
Edgewood
New Mexico 87015
USA
;
    'Harrison, William T. A.' .
;
Department of Chemistry
University of Aberdeen
Meston Walk
Aberdeen AB24 3UE
Scotland
;
_publ_section_synopsis
;
The title compound is built up from CaO~7~ polyhedra and HPO~3~ pseudo
tetrahedra sharing corners and edges to generate a three-dimensional network.
;
