# Supplementary material for: Synthesis and crystal structure of calcium hydrogen phosphite, CaHPO3
Source: Acta Crystallogr E Crystallogr Commun. 2019 Jun 14;75(Pt 7):997–1000. doi: 10.1107/S2056989019008235 (PMC6659324; doi:10.1107/S2056989019008235)
Supplement: Supplementary file 2 [file e-75-00997-Isup2.hkl]

data_I                                                                          
_shelx_title ' pr28-3_a.res in P4(3)2(1)2'                                      
_shelx_refln_list_code          4                                               
_shelx_F_calc_maximum      119.37                                               
_exptl_crystal_F_000       480.00                                               
_reflns_d_resolution_high  0.7704                                               
                                                                                
loop_                                                                           
 _space_group_symop_operation_xyz                                               
 'x, y, z'                                                                      
 '-x, -y, z+1/2'                                                                
 '-y+1/2, x+1/2, z+3/4'                                                         
 'y+1/2, -x+1/2, z+1/4'                                                         
 '-x+1/2, y+1/2, -z+3/4'                                                        
 'x+1/2, -y+1/2, -z+1/4'                                                        
 'y, x, -z'                                                                     
 '-y, -x, -z+1/2'                                                               
                                                                                
_cell_length_a     6.6750                                                       
_cell_length_b     6.6750                                                       
_cell_length_c    12.9542                                                       
_cell_angle_alpha  90.000                                                       
_cell_angle_beta   90.000                                                       
_cell_angle_gamma  90.000                                                       
                                                                                
_shelx_F_squared_multiplier     1.000                                           
                                                                                
loop_                                                                           
 _refln_index_h                                                                 
 _refln_index_k                                                                 
 _refln_index_l                                                                 
 _refln_F_squared_calc                                                          
 _refln_F_squared_meas                                                          
 _refln_F_squared_sigma                                                         
 _refln_observed_status                                                         
   1   1   0         23.65         26.01         0.26 o                         
   0   2   0        192.00        162.71         1.34 o                         
   1   2   0       6385.19       6215.16        52.91 o                         
   2   2   0        301.10        226.43         2.80 o                         
   1   3   0       4240.51       4317.80        36.54 o                         
   2   3   0       3879.54       3872.58        38.13 o                         
   3   3   0       1008.59        899.97         6.08 o                         
   0   4   0       1287.60       1285.65        19.91 o                         
   1   4   0       1786.02       1740.42        19.26 o                         
   2   4   0       1447.90       1522.56        10.98 o                         
   3   4   0        628.18        635.70         2.84 o                         
   4   4   0         72.37         83.37         1.76 o                         
   1   5   0        372.23        347.88         3.13 o                         
   2   5   0        361.00        352.55         2.94 o                         
   3   5   0         10.54          8.68         0.55 o                         
   4   5   0       1748.02       1726.19         6.77 o                         
   5   5   0        150.26        139.65         2.25 o                         
   0   6   0        205.68        206.16         2.66 o                         
   1   6   0        782.88        778.94         7.20 o                         
   2   6   0       1721.21       1704.96        11.83 o                         
   3   6   0         93.94         92.30         1.07 o                         
   4   6   0        230.31        246.68         2.10 o                         
   5   6   0        465.49        477.36         4.03 o                         
   6   6   0       2894.98       2837.36        12.32 o                         
   1   7   0        495.93        493.44         3.61 o                         
   2   7   0       2555.98       2625.29        16.42 o                         
   3   7   0         59.78         60.50         1.88 o                         
   4   7   0          6.90          8.63         0.54 o                         
   5   7   0        217.80        213.80         2.55 o                         
   0   8   0       2178.17       2253.95         8.99 o                         
   1   8   0        904.95        890.91         6.15 o                         
   2   8   0         61.37         60.98         1.25 o                         
   3   8   0        237.66        225.86         2.62 o                         
   0   1   1       1678.90       1636.35        18.13 o                         
   1   1   1         59.20         47.18         0.48 o                         
  -1   2   1       1202.93       1172.23         6.09 o                         
   0   2   1       6500.56       6539.00        27.00 o                         
   1   2   1       1266.20       1240.25         9.53 o                         
   2   2   1          1.84          6.11         0.37 o                         
  -2   3   1       6635.39       6468.21        42.52 o                         
  -1   3   1       2299.21       2406.72        17.54 o                         
   0   3   1       4323.45       4501.69        37.23 o                         
   1   3   1       2306.48       2389.42        27.44 o                         
   2   3   1       6812.89       6553.73        55.62 o                         
   3   3   1         11.24         12.48         0.85 o                         
  -3   4   1       4472.84       4539.57        55.17 o                         
  -2   4   1        772.23        737.61         7.98 o                         
  -1   4   1        257.38        239.80         2.31 o                         
   0   4   1       5664.63       5409.89        40.65 o                         
   1   4   1        272.32        251.31         2.57 o                         
   2   4   1        790.13        765.70         5.57 o                         
   3   4   1       4474.24       4595.15        54.86 o                         
   4   4   1       1149.55       1145.61        14.27 o                         
  -4   5   1        743.28        741.23         6.94 o                         
  -3   5   1          2.44          6.24         0.72 o                         
  -2   5   1       3004.72       3183.26        29.67 o                         
  -1   5   1        194.98        201.88         3.57 o                         
   0   5   1        633.86        634.25         6.42 o                         
   1   5   1        172.63        177.28         2.16 o                         
   2   5   1       2903.75       3071.68        26.54 o                         
   3   5   1          2.71          4.81         0.36 o                         
   4   5   1        753.93        731.22         3.75 o                         
   5   5   1        462.07        448.76         2.40 o                         
  -5   6   1        131.32        129.18         1.45 o                         
  -4   6   1       1911.87       1980.61        11.55 o                         
  -3   6   1       1075.87       1078.04         8.56 o                         
  -2   6   1       1921.53       1944.62        14.63 o                         
  -1   6   1        278.43        269.70         7.39 o                         
   0   6   1       3655.06       3859.94        33.07 o                         
   1   6   1        306.43        300.14         2.62 o                         
   2   6   1       1972.01       1995.29        13.47 o                         
   3   6   1       1138.85       1148.81         8.96 o                         
   4   6   1       1913.37       1964.57        20.52 o                         
   5   6   1        126.40        126.37         1.59 o                         
   6   6   1       1568.67       1552.42         9.36 o                         
  -5   7   1        328.82        303.96         3.29 o                         
  -4   7   1        239.93        240.48         2.55 o                         
  -3   7   1        299.99        287.79         3.01 o                         
  -2   7   1        770.92        786.80         8.35 o                         
  -1   7   1        515.71        500.08        13.73 o                         
   0   7   1        177.14        186.60         2.74 o                         
   1   7   1        569.56        563.47         4.69 o                         
   2   7   1        735.41        741.17         5.01 o                         
   3   7   1        306.23        307.79         2.87 o                         
   4   7   1        235.63        232.82         2.18 o                         
   5   7   1        307.06        285.78         5.81 o                         
  -3   8   1        425.92        408.70         5.49 o                         
  -2   8   1        173.86        174.65         1.97 o                         
  -1   8   1         85.66         83.00         2.14 o                         
   0   8   1          2.60          3.05         0.46 o                         
   1   8   1         83.52         82.89         1.44 o                         
   2   8   1        181.04        180.01         2.07 o                         
   3   8   1        469.44        454.36         3.70 o                         
   0   1   2        719.16        676.12         8.04 o                         
   1   1   2        689.05        713.21         7.13 o                         
  -1   2   2       5862.84       5540.50        40.85 o                         
   0   2   2      14249.38      15924.78        62.94 o                         
   1   2   2       6014.11       5688.35        52.01 o                         
   2   2   2        912.37        964.72        11.83 o                         
  -2   3   2        500.68        507.81         4.47 o                         
  -1   3   2        977.07       1034.82        11.81 o                         
   0   3   2          1.63          6.46         0.52 o                         
   1   3   2        942.04       1006.11         6.46 o                         
   2   3   2        499.72        514.69         4.77 o                         
   3   3   2        403.77        381.27         2.34 o                         
  -3   4   2       1576.94       1591.98        13.17 o                         
  -2   4   2        327.77        319.71         3.11 o                         
  -1   4   2       1642.05       1656.72         8.86 o                         
   0   4   2       1629.75       1609.22        17.63 o                         
   1   4   2       1646.06       1674.39        15.16 o                         
   2   4   2        297.29        283.44         2.05 o                         
   3   4   2       1526.35       1506.05        14.71 o                         
   4   4   2        565.10        551.29         3.98 o                         
  -4   5   2        424.51        423.72         2.26 o                         
  -3   5   2       1870.41       1866.60        11.29 o                         
  -2   5   2       1644.21       1642.99        14.84 o                         
  -1   5   2         29.86         25.12         1.54 o                         
   0   5   2         63.93         68.97         1.43 o                         
   1   5   2         21.65         15.96         0.61 o                         
   2   5   2       1625.84       1634.29         7.51 o                         
   3   5   2       1908.62       1875.10         7.81 o                         
   4   5   2        432.50        434.68         4.80 o                         
   5   5   2          1.08         15.08         3.56 o                         
  -5   6   2        121.58        127.17         1.55 o                         
  -4   6   2        180.97        190.74         1.76 o                         
  -3   6   2        150.54        145.03         1.56 o                         
  -2   6   2        338.77        354.18         7.92 o                         
  -1   6   2        114.81        112.84         1.52 o                         
   0   6   2      11337.06      11510.31        96.43 o                         
   1   6   2        116.88        112.90         1.20 o                         
   2   6   2        337.51        353.18         3.70 o                         
   3   6   2        132.16        129.25         1.30 o                         
   4   6   2        183.11        189.10         2.06 o                         
   5   6   2        125.46        130.18         1.63 o                         
   6   6   2          7.36          7.13         0.57 o                         
  -5   7   2        683.49        670.32         6.72 o                         
  -4   7   2       1964.05       1977.44         8.52 o                         
  -3   7   2         45.00         44.69         1.20 o                         
  -2   7   2        190.19        191.89         2.60 o                         
  -1   7   2         59.04         63.52         1.16 o                         
   0   7   2        170.19        161.08         1.79 o                         
   1   7   2         59.81         63.06         1.01 o                         
   2   7   2        180.89        180.46         1.84 o                         
   3   7   2         46.09         45.68         0.86 o                         
   4   7   2       1989.86       1976.20        11.85 o                         
   5   7   2        689.22        678.94        10.42 o                         
  -3   8   2       1214.00       1222.88        28.82 o                         
  -2   8   2        101.63        100.22         1.53 o                         
  -1   8   2        335.81        325.75         4.24 o                         
   0   8   2        385.73        379.81         2.72 o                         
   1   8   2        350.45        339.10         3.04 o                         
   2   8   2         98.24         97.72         1.37 o                         
   3   8   2       1223.03       1234.78         7.01 o                         
   0   1   3       1212.18       1166.47        13.40 o                         
   1   1   3        725.88        725.55         7.43 o                         
  -1   2   3          9.56          6.88         0.19 o                         
   0   2   3       4354.41       3881.89        30.45 o                         
   1   2   3         15.71         15.28         0.36 o                         
   2   2   3        375.30        392.68         3.98 o                         
  -2   3   3       5438.04       5253.48        44.92 o                         
  -1   3   3         19.37         20.06         0.51 o                         
   0   3   3       1115.85       1139.35         6.42 o                         
   1   3   3         25.93         25.78         0.33 o                         
   2   3   3       5278.78       5232.28        44.62 o                         
   3   3   3        109.73        102.25         0.84 o                         
  -3   4   3       3409.09       3466.79        19.75 o                         
  -2   4   3       1192.11       1151.14         9.91 o                         
  -1   4   3        117.44        126.89         1.77 o                         
   0   4   3       3348.67       3418.24        44.17 o                         
   1   4   3        130.04        141.06         1.69 o                         
   2   4   3       1245.60       1194.03         6.52 o                         
   3   4   3       3433.69       3525.02        33.54 o                         
   4   4   3       3563.59       3814.89        32.42 o                         
  -4   5   3       1080.21       1095.92         8.62 o                         
  -3   5   3        664.65        664.19         4.21 o                         
  -2   5   3       2224.16       2333.99        13.98 o                         
  -1   5   3       1705.59       1746.50        13.90 o                         
   0   5   3         66.77         65.65         0.97 o                         
   1   5   3       1779.35       1792.82        12.93 o                         
   2   5   3       2300.59       2353.05        13.23 o                         
   3   5   3        681.80        669.72         4.22 o                         
   4   5   3       1107.71       1097.12         7.95 o                         
   5   5   3        250.67        259.52         3.74 o                         
  -5   6   3        331.87        335.76         2.50 o                         
  -4   6   3       1461.39       1485.17         9.43 o                         
  -3   6   3        643.51        652.83         3.14 o                         
  -2   6   3       1499.00       1521.57         7.79 o                         
  -1   6   3       1246.20       1245.58        17.17 o                         
   0   6   3       1517.63       1551.82        16.18 o                         
   1   6   3       1283.23       1241.26        10.40 o                         
   2   6   3       1477.22       1455.10        10.32 o                         
   3   6   3        615.27        635.56         3.72 o                         
   4   6   3       1505.38       1521.96        13.65 o                         
   5   6   3        322.79        333.74         3.37 o                         
   6   6   3       2180.36       2225.82        16.27 o                         
  -4   7   3        334.99        343.10         3.48 o                         
  -3   7   3        202.93        197.91         3.25 o                         
  -2   7   3        723.73        733.46        10.10 o                         
  -1   7   3        230.96        231.95         2.11 o                         
   0   7   3       1064.87       1068.20         7.64 o                         
   1   7   3        202.57        203.00         1.93 o                         
   2   7   3        722.23        720.52         7.64 o                         
   3   7   3        201.60        195.27         3.08 o                         
   4   7   3        347.72        346.56         3.55 o                         
  -2   8   3         97.15         96.51         1.52 o                         
  -1   8   3        380.77        382.52         2.78 o                         
   0   8   3          0.95          2.97         0.43 o                         
   1   8   3        413.50        409.70         2.84 o                         
   2   8   3         99.30         97.55         1.39 o                         
   0   1   4        497.30        508.90         2.15 o                         
   1   1   4        928.08        989.47        10.61 o                         
  -1   2   4       2302.77       2161.93        30.32 o                         
   0   2   4        183.98        239.44         1.80 o                         
   1   2   4       2333.03       2135.71        20.16 o                         
   2   2   4        838.77        772.00         5.07 o                         
  -2   3   4       2655.07       2728.44        21.73 o                         
  -1   3   4       1847.01       1910.34        11.68 o                         
   0   3   4       1821.99       1854.80        13.95 o                         
   1   3   4       1887.60       1972.60        11.53 o                         
   2   3   4       2557.91       2653.59        20.73 o                         
   3   3   4        789.15        792.26         7.00 o                         
  -3   4   4        414.74        414.28         2.59 o                         
  -2   4   4       3433.90       3553.28        33.18 o                         
  -1   4   4       3461.28       3385.77        24.82 o                         
   0   4   4        537.39        539.17         5.80 o                         
   1   4   4       3388.14       3412.86        20.78 o                         
   2   4   4       3384.27       3533.58        15.02 o                         
   3   4   4        397.69        389.19         4.07 o                         
   4   4   4         75.65         71.97         1.49 o                         
  -4   5   4       1112.92       1105.08         5.35 o                         
  -3   5   4        840.61        839.30         4.34 o                         
  -2   5   4        262.48        265.35         2.23 o                         
  -1   5   4        373.05        366.91         4.30 o                         
   0   5   4       1365.66       1296.08        11.13 o                         
   1   5   4        381.12        365.93         3.12 o                         
   2   5   4        267.26        266.07         1.57 o                         
   3   5   4        790.78        788.80         4.69 o                         
   4   5   4       1112.66       1115.03        10.45 o                         
   5   5   4        380.32        358.56         3.32 o                         
  -5   6   4        438.65        447.24         4.57 o                         
  -4   6   4        974.91       1001.53         4.30 o                         
  -3   6   4         53.00         53.55         0.92 o                         
  -2   6   4       1581.90       1605.64        14.20 o                         
  -1   6   4        141.47        141.69         2.29 o                         
   0   6   4        111.80        115.53         1.30 o                         
   1   6   4        124.29        125.78         1.41 o                         
   2   6   4       1563.83       1578.23        14.32 o                         
   3   6   4         56.91         59.27         0.88 o                         
   4   6   4        978.93        998.36        13.83 o                         
   5   6   4        445.92        456.36         4.74 o                         
  -4   7   4        181.02        180.42         1.97 o                         
  -3   7   4         24.67         26.68         0.92 o                         
  -2   7   4       2928.58       3060.15        18.25 o                         
  -1   7   4        414.24        405.26         2.67 o                         
   0   7   4          1.56          2.94         0.37 o                         
   1   7   4        397.56        389.74         3.79 o                         
   2   7   4       2810.03       2882.22        13.80 o                         
   3   7   4         24.55         26.96         0.68 o                         
   4   7   4        176.64        174.53         1.93 o                         
  -2   8   4        171.36        162.29         2.16 o                         
  -1   8   4       1636.89       1659.36        10.87 o                         
   0   8   4       1955.22       1985.40        11.96 o                         
   1   8   4       1652.64       1665.51        14.09 o                         
   2   8   4        181.64        178.15         1.87 o                         
   0   1   5       8715.37       8989.00        46.80 o                         
   1   1   5       1755.19       1775.26        21.78 o                         
  -1   2   5        403.73        387.53         2.90 o                         
   0   2   5       2403.54       2369.46        21.43 o                         
   1   2   5        426.29        408.68         2.64 o                         
   2   2   5       5874.07       5689.83        51.21 o                         
  -2   3   5       3939.47       3964.93        47.08 o                         
  -1   3   5       1118.74       1155.62         9.31 o                         
   0   3   5         23.05         28.04         0.69 o                         
   1   3   5       1147.51       1189.72         6.75 o                         
   2   3   5       4111.60       3963.75        39.74 o                         
   3   3   5          9.82         10.15         0.51 o                         
  -3   4   5        922.20        917.28         6.54 o                         
  -2   4   5       2013.57       1986.40        19.19 o                         
  -1   4   5         57.85         56.30         0.87 o                         
   0   4   5       4464.85       4353.45        50.73 o                         
   1   4   5         53.18         52.70         0.79 o                         
   2   4   5       2018.93       2011.71        13.80 o                         
   3   4   5        882.42        888.82        10.66 o                         
   4   4   5       1273.21       1310.79         8.99 o                         
  -4   5   5        491.80        492.53         2.38 o                         
  -3   5   5        419.89        401.46         3.00 o                         
  -2   5   5       2400.62       2455.01        19.83 o                         
  -1   5   5        500.15        505.27         7.21 o                         
   0   5   5        816.15        837.04         8.38 o                         
   1   5   5        481.71        474.03         3.96 o                         
   2   5   5       2345.63       2452.91        22.16 o                         
   3   5   5        437.52        425.64         2.64 o                         
   4   5   5        494.87        504.16         4.00 o                         
   5   5   5       1770.05       1822.11        21.56 o                         
  -5   6   5         83.54         83.65         1.33 o                         
  -4   6   5       1100.95       1130.71         8.12 o                         
  -3   6   5        487.43        485.45         5.84 o                         
  -2   6   5       1145.22       1143.09         4.75 o                         
  -1   6   5        792.01        781.16         5.77 o                         
   0   6   5       1938.41       1983.31        18.40 o                         
   1   6   5        821.41        801.92         8.11 o                         
   2   6   5       1168.57       1165.73         6.49 o                         
   3   6   5        529.05        514.51         3.88 o                         
   4   6   5       1120.35       1146.51         6.88 o                         
   5   6   5         68.34         71.80         1.50 o                         
  -4   7   5        872.74        865.76        10.18 o                         
  -3   7   5        518.52        518.71         6.25 o                         
  -2   7   5        969.52       1004.59        11.14 o                         
  -1   7   5        275.02        282.09         2.25 o                         
   0   7   5        282.55        295.60         3.65 o                         
   1   7   5        318.02        326.43         3.37 o                         
   2   7   5        928.11        952.32        10.57 o                         
   3   7   5        541.09        538.86         4.08 o                         
   4   7   5        885.23        852.27         7.40 o                         
  -2   8   5         34.67         34.18         1.29 o                         
  -1   8   5        362.84        356.06         3.82 o                         
   0   8   5         27.97         25.02         0.84 o                         
   1   8   5        374.86        357.92         2.69 o                         
   2   8   5         32.38         33.10         1.17 o                         
   0   1   6        801.50        820.87         6.02 o                         
   1   1   6        150.43        150.95         0.69 o                         
  -1   2   6      10650.23      10627.80        58.88 o                         
   0   2   6       5114.26       4603.05        31.01 o                         
   1   2   6      10750.53      10540.12        73.23 o                         
   2   2   6       1653.16       1683.62        12.06 o                         
  -2   3   6        176.25        172.39         1.88 o                         
  -1   3   6          1.38          3.78         0.44 o                         
   0   3   6        176.88        174.47         0.87 o                         
   1   3   6          0.59          2.16         0.25 o                         
   2   3   6        162.79        156.43         1.12 o                         
   3   3   6        577.50        556.90         5.15 o                         
  -3   4   6        399.71        388.15         6.96 o                         
  -2   4   6        281.87        296.46         2.77 o                         
  -1   4   6        366.98        371.19         3.16 o                         
   0   4   6       5704.35       5613.90        75.19 o                         
   1   4   6        366.85        363.23         2.79 o                         
   2   4   6        275.65        283.74         1.35 o                         
   3   4   6        403.74        419.78         5.44 o                         
   4   4   6       1666.87       1671.83        15.72 o                         
  -4   5   6         93.72         97.22         1.20 o                         
  -3   5   6       1433.88       1434.44         9.39 o                         
  -2   5   6        753.61        748.54         7.76 o                         
  -1   5   6        319.72        312.20         2.81 o                         
   0   5   6        426.94        428.39         3.34 o                         
   1   5   6        274.33        269.57         3.40 o                         
   2   5   6        714.84        708.06         6.96 o                         
   3   5   6       1430.10       1421.60         8.36 o                         
   4   5   6         92.13         95.42         1.36 o                         
   5   5   6          9.68         10.45         0.49 o                         
  -5   6   6        393.50        398.59         3.92 o                         
  -4   6   6        262.99        255.44         2.68 o                         
  -3   6   6        357.89        344.36         2.54 o                         
  -2   6   6        250.95        247.01         3.46 o                         
  -1   6   6         46.80         46.14         0.92 o                         
   0   6   6       3082.53       3201.05        21.65 o                         
   1   6   6         42.68         44.77         0.95 o                         
   2   6   6        229.64        224.36         2.49 o                         
   3   6   6        327.04        311.18         2.01 o                         
   4   6   6        244.89        242.67         2.28 o                         
   5   6   6        408.95        410.37         4.87 o                         
  -4   7   6       1404.53       1353.87        10.96 o                         
  -3   7   6        152.72        158.58         2.00 o                         
  -2   7   6         43.58         43.32         1.23 o                         
  -1   7   6        224.46        230.75         2.70 o                         
   0   7   6        841.55        834.47         5.83 o                         
   1   7   6        217.69        212.43         2.05 o                         
   2   7   6         42.75         39.79         0.82 o                         
   3   7   6        145.22        148.68         1.50 o                         
   4   7   6       1410.08       1367.77        16.41 o                         
  -1   8   6        126.69        123.65         2.38 o                         
   0   8   6        744.88        731.34         5.56 o                         
   1   8   6        120.62        110.99         1.96 o                         
   0   1   7          3.57          7.35         0.24 o                         
   1   1   7       1049.39       1022.81        10.44 o                         
  -1   2   7       1027.81       1012.75         7.40 o                         
   0   2   7       6686.16       6378.52        45.17 o                         
   1   2   7       1048.52       1048.65         7.60 o                         
   2   2   7        612.41        640.04         5.29 o                         
  -2   3   7       2336.33       2366.05        12.93 o                         
  -1   3   7        131.08        128.93         2.31 o                         
   0   3   7        547.02        550.33         3.62 o                         
   1   3   7        127.95        123.26         1.20 o                         
   2   3   7       2201.82       2224.22        14.20 o                         
   3   3   7        553.91        530.16         4.21 o                         
  -3   4   7       1042.75       1036.97         9.31 o                         
  -2   4   7       2563.75       2612.74        16.01 o                         
  -1   4   7        390.95        378.91         1.73 o                         
   0   4   7        245.83        255.31         3.87 o                         
   1   4   7        372.73        352.45         2.17 o                         
   2   4   7       2609.44       2698.69        15.14 o                         
   3   4   7       1097.76       1092.14         4.92 o                         
   4   4   7       3237.02       3358.31        28.56 o                         
  -4   5   7        589.50        590.65         3.42 o                         
  -3   5   7        177.27        181.94         1.72 o                         
  -2   5   7       1648.15       1658.36        10.58 o                         
  -1   5   7       1707.56       1753.86         9.88 o                         
   0   5   7         55.93         58.61         0.81 o                         
   1   5   7       1743.06       1759.72        15.35 o                         
   2   5   7       1702.18       1730.54        14.92 o                         
   3   5   7        198.82        205.43         2.40 o                         
   4   5   7        605.09        622.82         7.98 o                         
   5   5   7        119.31        122.20         2.33 o                         
  -5   6   7        173.83        175.67         2.60 o                         
  -4   6   7        971.39        967.57         9.17 o                         
  -3   6   7        159.19        154.38         1.88 o                         
  -2   6   7        232.98        224.09         2.32 o                         
  -1   6   7       1544.37       1532.22        10.83 o                         
   0   6   7       1163.22       1182.38         6.06 o                         
   1   6   7       1569.85       1547.38        11.10 o                         
   2   6   7        237.89        238.74         1.80 o                         
   3   6   7        179.66        178.72         1.57 o                         
   4   6   7        980.37        978.19         9.42 o                         
   5   6   7        186.09        178.57         2.09 o                         
  -3   7   7         38.36         39.59         1.16 o                         
  -2   7   7        853.87        850.46         7.19 o                         
  -1   7   7        267.39        267.92         2.28 o                         
   0   7   7       1869.16       1898.79        15.21 o                         
   1   7   7        233.99        237.92         2.05 o                         
   2   7   7        883.95        869.08         6.69 o                         
   3   7   7         38.85         40.94         0.93 o                         
   0   0   8       9592.35       8805.94        12.10 o                         
   0   1   8         10.59         13.15         0.25 o                         
   1   1   8        620.91        648.99         4.03 o                         
  -1   2   8       1256.56       1223.22        12.93 o                         
   0   2   8        155.07        168.69         1.59 o                         
   1   2   8       1205.78       1171.63         7.49 o                         
   2   2   8        385.80        367.57         1.87 o                         
  -2   3   8       1461.40       1449.07         9.76 o                         
  -1   3   8       1590.76       1618.92        10.90 o                         
   0   3   8       1061.76       1086.80         8.84 o                         
   1   3   8       1500.01       1495.93         9.06 o                         
   2   3   8       1517.48       1535.55        11.79 o                         
   3   3   8        469.53        504.63         4.24 o                         
  -3   4   8        159.09        154.43         1.51 o                         
  -2   4   8       2215.53       2243.62        23.81 o                         
  -1   4   8       2819.29       3006.05        39.44 o                         
   0   4   8        247.66        257.38         2.58 o                         
   1   4   8       2860.08       2965.55        12.42 o                         
   2   4   8       2226.24       2275.35        12.32 o                         
   3   4   8        130.83        128.90         1.32 o                         
   4   4   8        186.81        174.14         1.59 o                         
  -4   5   8        557.73        557.45         3.22 o                         
  -3   5   8        196.95        193.13         1.78 o                         
  -2   5   8        940.22        922.99         5.97 o                         
  -1   5   8         78.97         81.30         1.15 o                         
   0   5   8        612.77        614.98         5.69 o                         
   1   5   8         84.97         88.44         1.08 o                         
   2   5   8        957.47        930.25         6.30 o                         
   3   5   8        194.44        191.46         1.52 o                         
   4   5   8        549.05        548.65         4.63 o                         
   5   5   8        715.85        711.02         6.96 o                         
  -4   6   8       1563.97       1569.81        11.62 o                         
  -3   6   8        195.51        194.37         2.15 o                         
  -2   6   8       1171.72       1184.05        10.54 o                         
  -1   6   8         67.83         69.44         1.07 o                         
   0   6   8         14.31         16.98         0.58 o                         
   1   6   8         56.33         57.15         0.90 o                         
   2   6   8       1184.43       1182.85         7.23 o                         
   3   6   8        206.39        202.79         1.93 o                         
   4   6   8       1531.15       1509.41         9.83 o                         
  -3   7   8         50.25         45.60         1.59 o                         
  -2   7   8       2020.53       2087.88        30.96 o                         
  -1   7   8        274.82        281.92         4.47 o                         
   0   7   8          0.14          0.97         0.42 o                         
   1   7   8        261.04        262.63         3.39 o                         
   2   7   8       1948.69       1949.86        11.02 o                         
   3   7   8         50.56         54.47         3.02 o                         
   0   1   9       2176.39       2228.29        14.95 o                         
   1   1   9        265.92        280.80         2.06 o                         
  -1   2   9        251.46        243.49         2.53 o                         
   0   2   9          1.99          2.82         0.12 o                         
   1   2   9        277.31        272.89         1.74 o                         
   2   2   9       4556.36       4509.92        41.86 o                         
  -2   3   9       2346.29       2422.35        18.02 o                         
  -1   3   9          4.58          5.85         0.24 o                         
   0   3   9         48.49         47.56         0.77 o                         
   1   3   9          7.78          8.80         0.41 o                         
   2   3   9       2411.97       2470.36        21.14 o                         
   3   3   9         42.37         45.20         0.61 o                         
  -3   4   9        351.69        349.65         3.76 o                         
  -2   4   9        575.56        570.75         4.69 o                         
  -1   4   9        561.71        571.16         6.50 o                         
   0   4   9       4539.65       4806.00        41.46 o                         
   1   4   9        561.99        567.62         4.41 o                         
   2   4   9        591.10        572.86         2.92 o                         
   3   4   9        333.39        330.76         1.91 o                         
   4   4   9       1119.17       1123.95        11.04 o                         
  -4   5   9        428.42        417.49         7.13 o                         
  -3   5   9        385.90        386.21         4.49 o                         
  -2   5   9        843.99        821.99         7.18 o                         
  -1   5   9        849.92        843.86         7.16 o                         
   0   5   9          6.06          5.83         0.44 o                         
   1   5   9        801.81        784.74         3.35 o                         
   2   5   9        822.44        822.44         6.52 o                         
   3   5   9        388.51        377.24         2.91 o                         
   4   5   9        400.04        402.52         4.62 o                         
   5   5   9       1968.32       2025.42        18.52 o                         
  -4   6   9        280.98        268.82         3.22 o                         
  -3   6   9        952.24        942.92         6.63 o                         
  -2   6   9       1205.12       1225.78        14.72 o                         
  -1   6   9        390.84        374.77         2.82 o                         
   0   6   9        197.69        201.39         2.42 o                         
   1   6   9        393.98        385.02         3.49 o                         
   2   6   9       1232.67       1222.93         5.46 o                         
   3   6   9        988.05        961.13         5.20 o                         
   4   6   9        276.76        274.99         4.63 o                         
  -2   7   9        868.81        841.71         5.29 o                         
  -1   7   9        209.74        210.25         2.32 o                         
   0   7   9        104.99         98.71         1.58 o                         
   1   7   9        195.92        193.04         2.18 o                         
   2   7   9        887.19        814.66         5.03 o                         
   0   1  10        337.86        353.36         2.12 o                         
   1   1  10         15.96         16.12         0.40 o                         
  -1   2  10       2533.56       2549.70        19.15 o                         
   0   2  10       1550.97       1556.33        11.47 o                         
   1   2  10       2535.85       2579.85         8.30 o                         
   2   2  10        923.42        931.42         5.23 o                         
  -2   3  10       1240.32       1258.35         6.05 o                         
  -1   3  10        689.77        681.27         5.28 o                         
   0   3  10        723.31        716.52         6.14 o                         
   1   3  10        741.20        731.55         5.56 o                         
   2   3  10       1205.76       1215.88         8.11 o                         
   3   3  10        153.13        153.71         3.15 o                         
  -3   4  10       1109.71       1115.61         7.92 o                         
  -2   4  10        473.68        475.99         2.99 o                         
  -1   4  10        113.95        113.13         1.57 o                         
   0   4  10       1127.66       1127.44         5.09 o                         
   1   4  10        113.49        109.91         1.17 o                         
   2   4  10        506.88        516.01         4.95 o                         
   3   4  10       1164.81       1162.76        13.57 o                         
   4   4  10       1431.77       1472.09        22.16 o                         
  -4   5  10        452.91        459.64         3.71 o                         
  -3   5  10       1228.71       1220.16         6.38 o                         
  -2   5  10        676.86        691.25         9.95 o                         
  -1   5  10        836.13        842.13         7.28 o                         
   0   5  10        721.32        735.84         8.81 o                         
   1   5  10        764.44        782.76        14.87 o                         
   2   5  10        646.53        648.39         5.16 o                         
   3   5  10       1170.83       1228.28        15.58 o                         
   4   5  10        458.12        464.14         3.65 o                         
  -3   6  10        420.51        427.97         3.90 o                         
  -2   6  10        494.53        499.62         6.48 o                         
  -1   6  10        168.41        169.88         2.80 o                         
   0   6  10       2737.90       2821.75        18.57 o                         
   1   6  10        163.89        160.07         1.96 o                         
   2   6  10        474.42        467.15         4.01 o                         
   3   6  10        404.31        395.64         5.01 o                         
   0   1  11         41.10         38.85         0.49 o                         
   1   1  11        963.86        977.42         6.65 o                         
  -1   2  11       1119.32       1171.30        10.28 o                         
   0   2  11       5119.33       5169.91        49.66 o                         
   1   2  11       1095.51       1106.01         8.31 o                         
   2   2  11        839.71        822.47         8.10 o                         
  -2   3  11        753.08        753.26         6.29 o                         
  -1   3  11        557.74        561.82         2.77 o                         
   0   3  11       3485.84       3668.53        13.16 o                         
   1   3  11        565.88        544.57         5.16 o                         
   2   3  11        697.03        687.40         3.80 o                         
   3   3  11        160.18        158.99         2.39 o                         
  -3   4  11       1077.66       1096.68        11.40 o                         
  -2   4  11        838.92        852.01         6.35 o                         
  -1   4  11        525.64        512.77         5.20 o                         
   0   4  11         14.96         18.10         0.56 o                         
   1   4  11        490.54        478.41         3.95 o                         
   2   4  11        859.42        889.43         6.48 o                         
   3   4  11       1091.79       1120.40         9.67 o                         
   4   4  11        918.66        915.66         6.71 o                         
  -4   5  11         84.73         87.43         1.67 o                         
  -3   5  11        131.31        136.23         1.98 o                         
  -2   5  11        588.15        587.59         5.33 o                         
  -1   5  11        578.19        593.88         5.67 o                         
   0   5  11         77.47         78.01         1.21 o                         
   1   5  11        575.59        568.16         7.36 o                         
   2   5  11        626.77        617.15         7.24 o                         
   3   5  11        152.85        155.66         2.08 o                         
   4   5  11         86.49         89.56         2.05 o                         
  -2   6  11         44.63         43.47         1.02 o                         
  -1   6  11        723.98        696.65         4.53 o                         
   0   6  11        986.86        963.99         5.88 o                         
   1   6  11        729.52        723.54         8.71 o                         
   2   6  11         43.42         43.51         1.28 o                         
   0   0  12      11287.62      11258.11        27.23 o                         
   0   1  12         66.21         64.59         0.92 o                         
   1   1  12         91.93         93.89         1.22 o                         
  -1   2  12        799.29        793.20         6.48 o                         
   0   2  12         16.07         16.17         0.63 o                         
   1   2  12        767.18        766.08         8.49 o                         
   2   2  12         11.81         12.85         0.57 o                         
  -2   3  12       1214.99       1187.69         8.79 o                         
  -1   3  12       1874.85       1910.48         7.94 o                         
   0   3  12       1332.44       1374.29         6.47 o                         
   1   3  12       1785.14       1791.85        13.65 o                         
   2   3  12       1259.24       1245.54         7.49 o                         
   3   3  12        186.17        196.29         2.15 o                         
  -3   4  12        256.83        257.86         3.34 o                         
  -2   4  12       1489.67       1506.85        18.73 o                         
  -1   4  12        751.04        740.77         6.92 o                         
   0   4  12        431.51        436.67         4.66 o                         
   1   4  12        804.51        817.52         4.09 o                         
   2   4  12       1481.65       1490.41        12.76 o                         
   3   4  12        243.45        243.97         2.84 o                         
   4   4  12          0.05          2.04         0.54 o                         
  -3   5  12        154.80        153.43         2.02 o                         
  -2   5  12        157.33        157.36         1.96 o                         
  -1   5  12        108.37        108.57         2.47 o                         
   0   5  12        540.98        546.49         7.41 o                         
   1   5  12        116.42        118.73         3.03 o                         
   2   5  12        143.58        138.52         2.20 o                         
   3   5  12        153.43        148.23         3.08 o                         
   0   6  12          2.87          1.61         1.02 o                         
   0   1  13       2054.11       2143.73        29.16 o                         
   1   1  13        313.52        318.42         3.90 o                         
  -1   2  13        121.70        111.70         2.34 o                         
   0   2  13        170.25        170.60         1.94 o                         
   1   2  13        144.45        140.83         1.80 o                         
   2   2  13        638.79        645.68        10.06 o                         
  -2   3  13       1748.68       1772.78        34.50 o                         
  -1   3  13        204.67        212.27         2.31 o                         
   0   3  13        487.66        485.05         3.29 o                         
   1   3  13        211.07        221.95         1.93 o                         
   2   3  13       1753.05       1794.31        19.22 o                         
   3   3  13         26.49         28.06         0.82 o                         
  -3   4  13        198.53        186.73         2.27 o                         
  -2   4  13        623.53        606.31         4.38 o                         
  -1   4  13        308.45        304.63         3.30 o                         
   0   4  13       2699.77       2760.50        19.74 o                         
   1   4  13        329.40        329.12         4.69 o                         
   2   4  13        666.35        658.74         7.28 o                         
   3   4  13        201.01        195.94         2.53 o                         
  -2   5  13        162.50        157.62         2.57 o                         
  -1   5  13        212.47        201.84         3.24 o                         
   0   5  13          3.78          3.30         0.61 o                         
   1   5  13        208.16        196.29         2.85 o                         
   2   5  13        150.07        142.01         3.64 o                         
   0   1  14        426.69        433.43         3.35 o                         
   1   1  14         43.63         43.03         0.96 o                         
  -1   2  14        306.01        306.93         4.68 o                         
   0   2  14        321.02        312.92         4.88 o                         
   1   2  14        341.13        332.72         3.67 o                         
   2   2  14       1312.44       1304.92        13.09 o                         
  -2   3  14        453.05        456.18         6.12 o                         
  -1   3  14        647.70        627.24         8.43 o                         
   0   3  14        436.25        434.47         6.73 o                         
   1   3  14        670.68        664.91        10.15 o                         
   2   3  14        438.57        455.96         7.84 o                         
   3   3  14        269.86        260.18         3.75 o                         
  -2   4  14        139.85        142.41         2.93 o                         
  -1   4  14         22.15         22.85         1.48 o                         
   0   4  14         13.18         12.58         0.95 o                         
   1   4  14         24.66         24.34         0.95 o                         
   2   4  14        146.75        143.25         2.74 o                         
   0   1  15        471.24        453.66         5.46 o                         
   1   1  15        394.83        395.29         5.66 o                         
  -1   2  15        388.40        399.88         4.85 o                         
   0   2  15       1539.35       1523.98        13.55 o                         
   1   2  15        389.00        401.30         6.78 o                         
   2   2  15       1108.90       1091.93        18.22 o                         
  -2   3  15        293.54        296.12         4.97 o                         
  -1   3  15        178.99        176.50         2.86 o                         
   0   3  15       2761.72       2749.89        16.05 o                         
   1   3  15        199.54        196.73         4.90 o                         
   2   3  15        281.58        258.26         4.59 o                         
   0   0  16       2492.28       2472.21        24.59 o                         
   0   1  16          4.62          4.61         0.71 o                         
   1   1  16        143.86        142.06         2.73 o                         
  -1   2  16         37.23         33.58         1.13 o                         
   0   2  16          4.97          4.76         0.74 o                         
   1   2  16         32.06         29.75         1.44 o                         
                                                                                
